# Supplementary material for: Multidrug Resistance Plasmid pTZC1 Could Be Pooled among Cutibacterium Strains on the Skin Surface
Source: Microbiol Spectr. 2023 Feb 27;11(2):e03628-22. doi: 10.1128/spectrum.03628-22 (PMC10100872; doi:10.1128/spectrum.03628-22)
Supplement: Supplemental file 1 — Supplemental material. Download spectrum.03628-22-s0001.txt, TXT file, 0.1 MB [file spectrum.03628-22-s0001.txt]

TP-CG7       1:CCTGGAGTGCCGTGGTCGCATACCGTTTGAGGTATCCGACGCCGATCTGCTTGGTGTCCT 60
TP-CU426     1:CCTGGAGTGCCGTGGTCGCATACCGTTTGAGGTATCCGACGCCGATCTGCTTGGTGTCCT 60
               ************************************************************

TP-CG7      61:CGTGGCCGAAGAACGCCAGCGGCAACGAGGCGAAAGCGCTGAGCATGTACAGCTGGAGGA 120
TP-CU426    61:CGTGGCCGAAGAACGCCAGCGGCAACGAGGCGAAAGCGCTGAGCATGTACAGCTGGAGGA 120
               ************************************************************

TP-CG7     121:ACCGGACGAACACGAGGACGGTTGCGAGCATGCCGCCAACCTCGGCCACGATGAACGGGA 180
TP-CU426   121:ACCGGACGAACACGAGGACGGTTGCGAGCATGCCGCCAACCTCGGCCACGATGAACGGGA 180
               ************************************************************

TP-CG7     181:TCAACAGGATGACGAGCATCCCGAGCTGTTTCACCATGCCGGCGTCGGCGATGTCATCGC 240
TP-CU426   181:TCAACAGGATGACGAGCATCCCGAGCTGTTTCACCATGCCGGCGTCGGCGATGTCATCGC 240
               ************************************************************

TP-CG7     241:GCATCGCGTCGCCGATCTGGCTGCCGGCCCCGGCTGTACCGCCCACGTCGACGCTGTTGG 300
TP-CU426   241:GCATCGCGTCGCCGATCTGGCTGCCGGCCCCGGCTGTACCGCCCACGTCGACGCTGTTGG 300
               ************************************************************

TP-CG7     301:CGGTACTGGCAATCGTGGTGGCGATGCTGTTGATCGCGTTGAGGATGAGAACCGCGTTCT 360
TP-CU426   301:CGGTACTGGCAATCGTGGTGGCGATGCTGTTGATCGCGTTGAGGATGAGAACCGCGTTCT 360
               ************************************************************

TP-CG7     361:GAGCGACGACGAGGACGAGCGCGCACTTGAACATTGTGGCCGCGATGATGCGCACGCCGA 420
TP-CU426   361:GAGCGACGACGAGGACGAGCGCGCACTTGAACATTGTGGCCGCGATGATGCGCACGCCGA 420
               ************************************************************

TP-CG7     421:GTTCCCGATCGCCTTCCACCCTGGTCGAGCTGCTGGCCAGCATGATGACGAACATGATGC 480
TP-CU426   421:GTTCCCGATCGCCTTCCACCCTGGTCGAGCTGCTGGCCAGCATGATGACGAACATGATGC 480
               ************************************************************

TP-CG7     481:TCAGGACGATCGCCGTGATCGGCTTGACCGCCGTGTTGTGGATGGTGATGGCCGCCTGGT 540
TP-CU426   481:TCAGGACGATCGCCGTGATCGGCTTGACCGCCGTGTTGTGGATGGTGATGGCCGCCTGGT 540
               ************************************************************

TP-CG7     541:AGAGCGCGCTGTTGTACTGCTCGGGGCTCAGCAGCAGGTCATCGGTGTTGCCGGCCGCCG 600
TP-CU426   541:AGAGCGCGCTGTTGTACTGCTCGGGGCTCAGCAGCAGGTCATCGGTGTTGCCGGCCGCCG 600
               ************************************************************

TP-CG7     601:CCCCCGACAGGGCGTTGAGCATGGCGACGATGGCGTCCTCCACGATGGACGCCTCCTACA 660
TP-CU426   601:CCCCCGACAGGGCGTTGAGCATGGCGACGATGGCGTCCTCCACGATGGACGCCTCCTACA 660
               ************************************************************

TP-CG7     661:GGGCGATCTGCTGGAAGAGCGCGGCCGCCGCGATGATGAGGCCGCCGCCAACGATCTGCC 720
TP-CU426   661:GGGCGATCTGCTGGAAGAGCGCGGCCGCCGCGATGATGAGGCCGCCGCCAACGATCTGCC 720
               ************************************************************

TP-CG7     721:AGACGCCGGTCTGAATCTGCGGCCCGTTGTGGTCTTTGAGCGCGCCGCCGGTGACGATCG 780
TP-CU426   721:AGACGCCGGTCTGAATCTGCGGCCCGTTGTGGTCTTTGAGCGCGCCGCCGGTGACGATCG 780
               ************************************************************

TP-CG7     781:CGCCCCACACGAGCCACAAGCCGCCGCCGATGATGGCGAACTTCGTGAACAGGGAGAGGA 840
TP-CU426   781:CGCCCCACACGAGCCACAAGCCGCCGCCGATGATGGCGAACTTCGTGAACAGGGAGAGGA 840
               ************************************************************

TP-CG7     841:TGGTGTTCAGCATGTCCATGGGATGCTCCTTCGTAGGTGCCTTTCGTATTGTACTATACG 900
TP-CU426   841:TGGTGTTCAGCATGTCCATGGGATGCTCCTTCGTAGGTGCCTTTCGTATTGTACTATACG 900
               ************************************************************

TP-CG7     901:AGAAGTGTGAATGGGGTAGGGGTATGGGAGAATACGACTCATGAGTGATGATCCCCTCGC 960
TP-CU426   901:AGAAGTGTGAATGGGGTAGGGGTATGGGAGAATACGACTCATGAGTGATGATCCCCTCGC 960
               ************************************************************

TP-CG7     961:CGGGCCAGTGGCGGCCGCCCTCGGCCAGCTCAACCCGCGCCGCTTCGAGATTCTGCTGGC 1020
TP-CU426   961:CGGGCCAGTGGCGGCCGCCCTCGGCCAGCTCAACCCGCGCCGCTTCGAGATTCTGCTGGC 1020
               ************************************************************

TP-CG7    1021:GTGCATCCGGCTGGGCGGGGAGTTCACCACCAAGGACCTGCGCGAGGCTCTGCCGGGCTC 1080
TP-CU426  1021:GTGCATCCGGCTGGGCGGGGAGTTCACCACCAAGGACCTGCGCGAGGCTCTGCCGGGCTC 1080
               ************************************************************

TP-CG7    1081:CGAGCCGTCCCTGCCACGTGATCTGAACGCTCTGGAGGACGGTGGCCTGCTGCGCGCCGA 1140
TP-CU426  1081:CGAGCCGTCCCTGCCACGTGATCTGAACGCTCTGGAGGACGGTGGCCTGCTGCGCGCCGA 1140
               ************************************************************

TP-CG7    1141:TCCGCCTCGTGCGATCGCCCGGCAAGGCCGGCCGGTGACGTACACGGTCGCTCCGCAAAC 1200
TP-CU426  1141:TCCGCCTCGTGCGATCGCCCGGCAAGGCCGGCCGGTGACGTACACGGTCGCTCCGCAAAC 1200
               ************************************************************

TP-CG7    1201:CCGCACGGTGTTTGCCCAGATCGCACAGTTGGTTGAGGACGCATACGCTACGCCGCCCGG 1260
TP-CU426  1201:CCGCACGGTGTTTGCCCAGATCGCACAGTTGGTTGAGGACGCATACGCTACGCCGCCCGG 1260
               ************************************************************

TP-CG7    1261:ACCTTCGGGGATTTGAAGGGGCGGAGTCCTCGCACGAGCAGAATCGCCAGATCATTGGGC 1320
TP-CU426  1261:ACCTTCGGGGATTTGAAGGGGCGGAGTCCTCGCACGAGCAGAATCGCCAGATCATTGGGC 1320
               ************************************************************

TP-CG7    1321:ATGACGCCGATCTCGTCGGGGGTCATCAGCGCACGCTTGACGGTGCGCTGTGCCCGCGTC 1380
TP-CU426  1321:ATGACGCCGATCTCGTCGGGGGTCATCAGCGCACGCTTGACGGTGCGCTGTGCCCGCGTC 1380
               ************************************************************

TP-CG7    1381:CACGATCCGGTGGTGCCGTAGGTGCGGGAGACGTCCTCGGTCGTCACGGTCTCCTCGCCG 1440
TP-CU426  1381:CACGATCCGGTGGTGCCGTAGGTGCGGGAGACGTCCTCGGTCGTCACGGTCTCCTCGCCG 1440
               ************************************************************

TP-CG7    1441:ATGAGCGACGAGAGCCACTTCAGTGTGTCGAGGTCGCGGCCGCCCAGGTACAGGATCGAG 1500
TP-CU426  1441:ATGAGCGACGAGAGCCACTTCAGTGTGTCGAGGTCGCGGCCGCCCAGGTACAGGATCGAG 1500
               ************************************************************

TP-CG7    1501:TCGCAGTTGGCGACGATCGTCGGCCAGTCGTCGCGCCACAGGGCCTGCCCCTGCTTGTAG 1560
TP-CU426  1501:TCGCAGTTGGCGACGATCGTCGGCCAGTCGTCGCGCCACAGGGCCTGCCCCTGCTTGTAG 1560
               ************************************************************

TP-CG7    1561:GACTGCACGATCACACTGGCCGAGATACCGCGCGAACGAATCGTGGACATCACGATCGGG 1620
TP-CU426  1561:GACTGCACGATCACACTGGCCGAGATACCGCGCGAACGAATCGTGGACATCACGATCGGG 1620
               ************************************************************

TP-CG7    1621:AAGCCAGGTATCTTGCCGATATTGGCGAACTCGTCGAGGAAGCAATGCAGCGGGACCGGC 1680
TP-CU426  1621:AAGCCAGGTATCTTGCCGATATTGGCGAACTCGTCGAGGAAGCAATGCAGCGGGACCGGC 1680
               ************************************************************

TP-CG7    1681:AGCTCGCCGCCGTCCTCGTGGTCGGCCAGGTAGATGTTCTTCTCGAACAACGACTGCCAG 1740
TP-CU426  1681:AGCTCGCCGCCGTCCTCGTGGTCGGCCAGGTAGATGTTCTTCTCGAACAACGACTGCCAG 1740
               ************************************************************

TP-CG7    1741:AACATGGCCGCGAGGAACTTGAAGGTCTGGTGGGTGTCCGGGATGCACAGGAACAGTGCG 1800
TP-CU426  1741:AACATGGCCGCGAGGAACTTGAAGGTCTGGTGGGTGTCCGGGATGCACAGGAACAGTGCG 1800
               ************************************************************

TP-CG7    1801:GTCGGCTCGTAGCCGATCTGGTCGATGGCCAGGTCGTCGTCGGCGATGATGCGGCGAACG 1860
TP-CU426  1801:GTCGGCTCGTAGCCGATCTGGTCGATGGCCAGGTCGTCGTCGGCGATGATGCGGCGAACG 1860
               ************************************************************

TP-CG7    1861:TCGCTCATGTCGAGGGGAGCCAGCCGCACGCCCAAGGAGATGATGATGCTCTTCTTCGTC 1920
TP-CU426  1861:TCGCTCATGTCGAGGGGAGCCAGCCGCACGCCCAAGGAGATGATGATGCTCTTCTTCGTC 1920
               ************************************************************

TP-CG7    1921:TCCCCGGCCCCTTGCTCGAACACTCGGTACTGCCGGCACGCGAACTCCAGGACCTTCATG 1980
TP-CU426  1921:TCCCCGGCCCCTTGCTCGAACACTCGGTACTGCCGGCACGCGAACTCCAGGACCTTCATG 1980
               ************************************************************

TP-CG7    1981:ACCGTCTCGTTCTCGTCCCCGCTGGGTTCACTCCTCCACGCGTCGACGAGCTGGCGGGCG 2040
TP-CU426  1981:ACCGTCTCGTTCTCGTCCCCGCTGGGTTCACTCCTCCACGCGTCGACGAGCTGGCGGGCG 2040
               ************************************************************

TP-CG7    2041:ACCTCGAAGCGGTCGTCGACCTCGCTGTGGAACTTCTCGGCATCCTTGCCCTCGCTGGCC 2100
TP-CU426  2041:ACCTCGAAGCGGTCGTCGACCTCGCTGTGGAACTTCTCGGCATCCTTGCCCTCGCTGGCC 2100
               ************************************************************

TP-CG7    2101:GCCATCAGCTTGTGCAAGTCGACGACGTCGACGAGGCTGGGCTCTCCCCCGCCGGTCTCG 2160
TP-CU426  2101:GCCATCAGCTTGTGCAAGTCGACGACGTCGACGAGGCTGGGCTCTCCCCCGCCGGTCTCG 2160
               ************************************************************

TP-CG7    2161:GCCGTCGTGGCCCACACGTAGGCGATCAGGGCGTTGAGTAGCGCCCGCTCGGCCCGCTCC 2220
TP-CU426  2161:GCCGTCGTGGCCCACACGTAGGCGATCAGGGCGTTGAGTAGCGCCCGCTCGGCCCGCTCC 2220
               ************************************************************

TP-CG7    2221:CAGAATCCGTCGCCCCCGGCCTTCTCGGCCGAGGTGTTGGTGATGATGCACTCGGTGAGC 2280
TP-CU426  2221:CAGAATCCGTCGCCCCCGGCCTTCTCGGCCGAGGTGTTGGTGATGATGCACTCGGTGAGC 2280
               ************************************************************

TP-CG7    2281:TGGGCGATGCTCGCCTCGGGCTGGGTGTCGTCGAAGTAGGCCAGGGCGTTGAAGTGGCCG 2340
TP-CU426  2281:TGGGCGATGCTCGCCTCGGGCTGGGTGTCGTCGAAGTAGGCCAGGGCGTTGAAGTGGCCG 2340
               ************************************************************

TP-CG7    2341:CTGCGCGCGGGGTCAACGAGGTTGAATACGCGCACCTGGTAGCCGGCCTTGGCGAGTTTG 2400
TP-CU426  2341:CTGCGCGCGGGGTCAACGAGGTTGAATACGCGCACCTGGTAGCCGGCCTTGGCGAGTTTG 2400
               ************************************************************

TP-CG7    2401:GAGGCGCTTCGCCGGTAGATTTCGCCCTTCGGGTCGGTGATCGCCTTCGACATGGCCACC 2460
TP-CU426  2401:GAGGCGCTTCGCCGGTAGATTTCGCCCTTCGGGTCGGTGATCGCCTTCGACATGGCCACC 2460
               ************************************************************

TP-CG7    2461:GTCTCCAGGTTGGGCATGACGTAGCCGCGAGTCTTGCCGGTGCCCGATGCGCCGAGGACA 2520
TP-CU426  2461:GTCTCCAGGTTGGGCATGACGTAGCCGCGAGTCTTGCCGGTGCCCGATGCGCCGAGGACA 2520
               ************************************************************

TP-CG7    2521:CACACGTTGAGGTTGCGGCCCGTGGCCCGCGTGTCGATGCTCAGTGCCTCGGTGGCCGTG 2580
TP-CU426  2521:CACACGTTGAGGTTGCGGCCCGTGGCCCGCGTGTCGATGCTCAGTGCCTCGGTGGCCGTG 2580
               ************************************************************

TP-CG7    2581:AGCTGGATGCGATGGCCCGGGTCCTTGGCGCTCAACGGCGCGATGTCACGGGGCCCGGCC 2640
TP-CU426  2581:AGCTGGATGCGATGGCCCGGGTCCTTGGCGCTCAACGGCGCGATGTCACGGGGCCCGGCC 2640
               ************************************************************

TP-CG7    2641:CAGGCGGCCGAGCCCTGCTCCTCGCCGGGACGTGTGTTCTTCCTGCCGCTGACGTTGTAC 2700
TP-CU426  2641:CAGGCGGCCGAGCCCTGCTCCTCGCCGGGACGTGTGTTCTTCCTGCCGCTGACGTTGTAC 2700
               ************************************************************

TP-CG7    2701:AACACGATCAGCAGCAGCAGGCCGGCGGCCACCGCCCCGGCGATGAGGTCGACCCGCTGC 2760
TP-CU426  2701:AACACGATCAGCAGCAGCAGGCCGGCGGCCACCGCCCCGGCGATGAGGTCGACCCGCTGC 2760
               ************************************************************

TP-CG7    2761:GTCGACAGGCGCAGCGGGTCCCCGCCGATCGCCTCGGCCAGCCCGTCGAGCATTGTGGCC 2820
TP-CU426  2761:GTCGACAGGCGCAGCGGGTCCCCGCCGATCGCCTCGGCCAGCCCGTCGAGCATTGTGGCC 2820
               ************************************************************

TP-CG7    2821:GCCGGCTGGCCGGCGGCCAGGTGCGCGCGTACATGTTCGGTGATCCGGTCCGCCACCCAG 2880
TP-CU426  2821:GCCGGCTGGCCGGCGGCCAGGTGCGCGCGTACATGTTCGGTGATCCGGTCCGCCACCCAG 2880
               ************************************************************

TP-CG7    2881:AACACGACCAGTGCCCCGATGAGGGTGAGAATCGCGGCGGTGGGGCCGAAGCGTCGGGTC 2940
TP-CU426  2881:AACACGACCAGTGCCCCGATGAGGGTGAGAATCGCGGCGGTGGGGCCGAAGCGTCGGGTC 2940
               ************************************************************

TP-CG7    2941:CGGTTCATGGGTGGTCTCCTATCGTGCGACTCCCGAGCGGCTGGGCCCGTCCTCGTCGTC 3000
TP-CU426  2941:CGGTTCATGGGTGGTCTCCTATCGTGCGACTCCCGAGCGGCTGGGCCCGTCCTCGTCGTC 3000
               ************************************************************

TP-CG7    3001:GATCTTCGGGGTGGGGGTCTCCAGCCCGCGTTCCTTGGTGCGGGTCTGCTTCTGCTCGCG 3060
TP-CU426  3001:GATCTTCGGGGTGGGGGTCTCCAGCCCGCGTTCCTTGGTGCGGGTCTGCTTCTGCTCGCG 3060
               ************************************************************

TP-CG7    3061:CTCGGTCTTCTTGGCGGCCACGCCTTCCTCGATCTTCTCGGCGTTGTGCCGGCGCGTGGC 3120
TP-CU426  3061:CTCGGTCTTCTTGGCGGCCACGCCTTCCTCGATCTTCTCGGCGTTGTGCCGGCGCGTGGC 3120
               ************************************************************

TP-CG7    3121:GTTGCGGGCGATCTTCTGGTCGATCCGTTCGGATGCCACGGACAGTGCGTGCTCGACCAC 3180
TP-CU426  3121:GTTGCGGGCGATCTTCTGGTCGATCCGTTCGGATGCCACGGACAGTGCGTGCTCGACCAC 3180
               ************************************************************

TP-CG7    3181:CTGGACGTCCTTGCCCTGGACGTGGAACGTCCTTGTGCCGTCGGTGCCGTGCTCGATGGC 3240
TP-CU426  3181:CTGGACGTCCTTGCCCTGGACGTGGAACGTCCTTGTGCCGTCGGTGCCGTGCTCGATGGC 3240
               ************************************************************

TP-CG7    3241:GAAGGTGACCCCGTAGCGCTTCAGCGTGGTCTCCAGCTCGCGGGCGACCGCCTGGTCGTC 3300
TP-CU426  3241:GAAGGTGACCCCGTAGCGCTTCAGCGTGGTCTCCAGCTCGCGGGCGACCGCCTGGTCGTC 3300
               ************************************************************

TP-CG7    3301:GATGTCCACGATTTCGCGCGTGCCCGTGATGGTGCGCCCGAAATCGCGCACCGAGATTTT 3360
TP-CU426  3301:GATGTCCACGATTTCGCGCGTGCCCGTGATGGTGCGCCCGAAATCGCGCACCGAGATTTT 3360
               ************************************************************

TP-CG7    3361:CCCCGTGGTCCGCTGCTCATGCAACGACGACTTCGCGGCGTCGAGCAACGCATGCGCGCC 3420
TP-CU426  3361:CCCCGTGGTCCGCTGCTCATGCAACGACGACTTCGCGGCGTCGAGCAACGCATGCGCGCC 3420
               ************************************************************

TP-CG7    3421:CGACACAAGGGCACCCGCGCCGCTTCCCATGAGCTTGACTGCGACGTGGAATGCTGCGCG 3480
TP-CU426  3421:CGACACAAGGGCACCCGCGCCGCTTCCCATGAGCTTGACTGCGACGTGGAATGCTGCGCG 3480
               ************************************************************

TP-CG7    3481:CCCGCCCGCTCCGGTCGTGCGCACCGCCACTTGCTTGGCCTCGTCGCTGGCCGTGTCGAT 3540
TP-CU426  3481:CCCGCCCGCTCCGGTCGTGCGCACCGCCACTTGCTTGGCCTCGTCGCTGGCCGTGTCGAT 3540
               ************************************************************

TP-CG7    3541:CAGTTCCATCTCATCGGCTCCTTCCGCCTCGATCATCTCCCGCGCCCAGGCCGTCGCCGC 3600
TP-CU426  3541:CAGTTCCATCTCATCGGCTCCTTCCGCCTCGATCATCTCCCGCGCCCAGGCCGTCGCCGC 3600
               ************************************************************

TP-CG7    3601:GTGCCTCGCGGCGACGCTGCACCTCGGCCTCGATCCGCTCCCCCAGCGTCATGCCGGTGT 3660
TP-CU426  3601:GTGCCTCGCGGCGACGCTGCACCTCGGCCTCGATCCGCTCCCCCAGCGTCATGCCGGTGT 3660
               ************************************************************

TP-CG7    3661:CGCGGCCCGTTCCCCCATCGCGGTCGTGGCGCTGGTCTTCCACGCGCACCTCCTGCGCGT 3720
TP-CU426  3661:CGCGGCCCGTTCCCCCATCGCGGTCGTGGCGCTGGTCTTCCACGCGCACCTCCTGCGCGT 3720
               ************************************************************

TP-CG7    3721:CAGCCTCGCCGTCGCGGGACACCAGGTGGCCGGGGGTCTCCCGGTCTCCTGCCTGATCCG 3780
TP-CU426  3721:CAGCCTCGCCGTCGCGGGACACCAGGTGGCCGGGGGTCTCCCGGTCTCCTGCCTGATCCG 3780
               ************************************************************

TP-CG7    3781:CGTATCGCTGCCGCTGCGCGGTCTCCTCGGCGCTCCGCGCCTCGGTGCGGCGGCGCGCCG 3840
TP-CU426  3781:CGTATCGCTGCCGCTGCGCGGTCTCCTCGGCGCTCCGCGCCTCGGTGCGGCGGCGCGCCG 3840
               ************************************************************

TP-CG7    3841:CGACGCCTCGCTCGATCTTGTCGGCAATCGACATCTTCGACTCCTCTCTGGTCAGTGCTG 3900
TP-CU426  3841:CGACGCCTCGCTCGATCTTGTCGGCAATCGACATCTTCGACTCCTCTCTGGTCAGTGCTG 3900
               ************************************************************

TP-CG7    3901:TCAGTGCCCGCACGTCGTTCTTCAACTGGTGAATTTCTCGCTCGGTGATGCGCAGGTCGG 3960
TP-CU426  3901:TCAGTGCCCGCACGTCGTTCTTCAACTGGTGAATTTCTCGCTCGGTGATGCGCAGGTCGG 3960
               ************************************************************

TP-CG7    3961:CTTGCAGCACCGCCAGATTCCCGCCGCGATCATCTCCGTTGGCCATCAGATCGGTGGCGG 4020
TP-CU426  3961:CTTGCAGCACCGCCAGATTCCCGCCGCGATCATCTCCGTTGGCCATCAGATCGGTGGCGG 4020
               ************************************************************

TP-CG7    4021:CCACGAGCTTCGTCTGGAAACCGAGGCGCGTCTCGGTCAGCCGGCCCGTGGCCTGCACGA 4080
TP-CU426  4021:CCACGAGCTTCGTCTGGAAACCGAGGCGCGTCTCGGTCAGCCGGCCCGTGGCCTGCACGA 4080
               ************************************************************

TP-CG7    4081:GCGCCTGGTCGATGTCACCGCCGGTGCGGCTGAGCCATCGAGACTTCGCGTTAACGCGCT 4140
TP-CU426  4081:GCGCCTGGTCGATGTCACCGCCGGTGCGGCTGAGCCATCGAGACTTCGCGTTAACGCGCT 4140
               ************************************************************

TP-CG7    4141:CCTGCAACTCTTGGAGGTCACCGAGCGATTCGCGCCAGGTCTTCACCTGCAACGCGTCGC 4200
TP-CU426  4141:CCTGCAACTCTTGGAGGTCACCGAGCGATTCGCGCCAGGTCTTCACCTGCAACGCGTCGC 4200
               ************************************************************

TP-CG7    4201:TCGACTTCACGTCCTTCTGCTTGCCGAGTCCGGCCACATCCGGCTCGGCGAACCACTTGT 4260
TP-CU426  4201:TCGACTTCACGTCCTTCTGCTTGCCGAGTCCGGCCACATCCGGCTCGGCGAACCACTTGT 4260
               ************************************************************

TP-CG7    4261:ACAGCCCCCCGGTCGTCACTGTGGCCGCAAGGTTTCCCTTGCGGTCCGCGAGCACGTGGC 4320
TP-CU426  4261:ACAGCCCCCCGGTCGTCACTGTGGCCGCAAGGTTTCCCTTGCGGTCCGCGAGCACGTGGC 4320
               ************************************************************

TP-CG7    4321:GATCATCGACCGGCAGATAGATGCGTACGTTCCGCCCGTGGCGCACGACCTGCTTCTTGG 4380
TP-CU426  4321:GATCATCGACCGGCAGATAGATGCGTACGTTCCGCCCGTGGCGCACGACCTGCTTCTTGG 4380
               ************************************************************

TP-CG7    4381:CCACCGTCATGCGCAGATGCCGCCCGGTCCCCGGCACGTGCACGGTCATCGTCTGGCGCG 4440
TP-CU426  4381:CCACCGTCATGCGCAGATGCCGCCCGGTCCCCGGCACGTGCACGGTCATCGTCTGGCGCG 4440
               ************************************************************

TP-CG7    4441:TCTCCCCCACGATCATCGACTGATCCACGCTGATCCTGTTGACCGCCGACCGGGACAACC 4500
TP-CU426  4441:TCTCCCCCACGATCATCGACTGATCCACGCTGATCCTGTTGACCGCCGACCGGGACAACC 4500
               ************************************************************

TP-CG7    4501:GAGCCATGATCGACTCCTCCGTGTATGCCTCTCCGAGCCTCCAGTCACGCACCGACCGGC 4560
TP-CU426  4501:GAGCCATGATCGACTCCTCCGTGTATGCCTCTCCGAGCCTCCAGTCACGCACCGACCGGC 4560
               ************************************************************

TP-CG7    4561:CCATCGACTCTTCACGGAACGACACCGTGCCGTTCTGACCGCCGCGCCTCCTGGTCTCGA 4620
TP-CU426  4561:CCATCGACTCTTCACGGAACGACACCGTGCCGTTCTGACCGCCGCGCCTCCTGGTCTCGA 4620
               ************************************************************

TP-CG7    4621:TTCCGGCCAACTCCAGCGCCCGCTCGAACTCCGTCCACGTGCCCGCTCGCGCTGCCGCCT 4680
TP-CU426  4621:TTCCGGCCAACTCCAGCGCCCGCTCGAACTCCGTCCACGTGCCCGCTCGCGCTGCCGCCT 4680
               ************************************************************

TP-CG7    4681:TGTCGATCTCCACGCGCAGCAGCTCCTTCGTGCTCCGCCCGCGCAGCACGTTGTAGATGT 4740
TP-CU426  4681:TGTCGATCTCCACGCGCAGCAGCTCCTTCGTGCTCCGCCCGCGCAGCACGTTGTAGATGT 4740
               ************************************************************

TP-CG7    4741:CCCCGAAGCTGCGGCCACTCGCGCGCGCCGGGGCCGGCAGCACACTCAGTCCCGCCTCGC 4800
TP-CU426  4741:CCCCGAAGCTGCGGCCACTCGCGCGCGCCGGGGCCGGCAGCACACTCAGTCCCGCCTCGC 4800
               ************************************************************

TP-CG7    4801:GACACAGTGCATCGGACAGGCCACGAATCCTTCCGATCGTGTCCTTCTGGCACCGGAACT 4860
TP-CU426  4801:GACACAGTGCATCGGACAGGCCACGAATCCTTCCGATCGTGTCCTTCTGGCACCGGAACT 4860
               ************************************************************

TP-CG7    4861:TCCTCCCGGTCTCCATGTTCGTCGCGTTGAAGATGATGTGATTGTGAATGTGTCCCTTGT 4920
TP-CU426  4861:TCCTCCCGGTCTCCATGTTCGTCGCGTTGAAGATGATGTGATTGTGAATGTGTCCCTTGT 4920
               ************************************************************

TP-CG7    4921:CCAGATGAGTGGCGATCACATATTCGTGCTCGCCACCCGTGATCTTCTCCGCGAGCTGCA 4980
TP-CU426  4921:CCAGATGAGTGGCGATCACATATTCGTGCTCGCCACCCGTGATCTTCTCCGCGAGCTGCA 4980
               ************************************************************

TP-CG7    4981:CACCGAGCTGGTGTGCCTGCTCTGCCGTGACCTTCTCCCCCGGTTTGAACGACTGGATCA 5040
TP-CU426  4981:CACCGAGCTGGTGTGCCTGCTCTGCCGTGACCTTCTCCCCCGGTTTGAACGACTGGATCA 5040
               ************************************************************

TP-CG7    5041:CGTGATGGGCGAGCACACTTCCCTCACGCTGACTCGTCACTCCGACACGCTCGCTCGTGT 5100
TP-CU426  5041:CGTGATGGGCGAGCACACTTCCCTCACGCTGACTCGTCACTCCGACACGCTCGCTCGTGT 5100
               ************************************************************

TP-CG7    5101:CCGTGAACTGGCGGGCGACGGCCCGCCAGTCACCCGGATCGATGACCGCCGCATTAGTCG 5160
TP-CU426  5101:CCGTGAACTGGCGGGCGACGGCCCGCCAGTCACCCGGATCGATGACCGCCGCATTAGTCG 5160
               ************************************************************

TP-CG7    5161:AAACCCACACGCCATCCTGGGTCGCATCGGGCCGCGTGATGTACGCCAGCGCCTTCGCCG 5220
TP-CU426  5161:AAACCCACACGCCATCCTGGGTCGCATCGGGCCGCGTGATGTACGCCAGCGCCTTCGCCG 5220
               ************************************************************

TP-CG7    5221:GCGTCGTCTTGATCTGCCCCATCTTCACAACAGCCATCACTCCGCCCCCGCTTCCGTTGC 5280
TP-CU426  5221:GCGTCGTCTTGATCTGCCCCATCTTCACAACAGCCATCACTCCGCCCCCGCTTCCGTTGC 5280
               ************************************************************

TP-CG7    5281:GGCGTCGATGGCCCGTTGGACTTGTCCCAGCAGCTCCCGCGTGGCACGCATCTGCTCAAC 5340
TP-CU426  5281:GGCGTCGATGGCCCGTTGGACTTGTCCCAGCAGCTCCCGCGTGGCACGCATCTGCTCAAC 5340
               ************************************************************

TP-CG7    5341:CGTCACCACATCATCAGTGTTCACCTGCCGAGCGATCTGGTTGATGTTGTTCCCGATCCT 5400
TP-CU426  5341:CGTCACCACATCATCAGTGTTCACCTGCCGAGCGATCTGGTTGATGTTGTTCCCGATCCT 5400
               ************************************************************

TP-CG7    5401:CGACAACTCGGCGCGCAGCGGAGCCGGATCGAACGCCACGCGACGCACGACGATCTTCCC 5460
TP-CU426  5401:CGACAACTCGGCGCGCAGCGGAGCCGGATCGAACGCCACGCGACGCACGACGATCTTCCC 5460
               ************************************************************

TP-CG7    5461:CTCAGTGAGAGCGCGCCGCGCATAGTCGGCGAACGTCCTCGCCTCCGCAAGTTCCATACG 5520
TP-CU426  5461:CTCAGTGAGAGCGCGCCGCGCATAGTCGGCGAACGTCCTCGCCTCCGCAAGTTCCATACG 5520
               ************************************************************

TP-CG7    5521:CCGTTCCACCCGCTTCCATTCAGCATCACTGAGCCACAAGCCCTTGAAGACCCCTCGCGA 5580
TP-CU426  5521:CCGTTCCACCCGCTTCCATTCAGCATCACTGAGCCACAAGCCCTTGAAGACCCCTCGCGA 5580
               ************************************************************

TP-CG7    5581:CCGCTTCGCGCCCTGCTCAGCCATGCATCCACTCCTACCGGGTTTGGGCAGAGCCCATAG 5640
TP-CU426  5581:CCGCTTCGCGCCCTGCTCAGCCATGCATCCACTCCTACCGGGTTTGGGCAGAGCCCATAG 5640
               ************************************************************

TP-CG7    5641:TGCCCAGGGGGCCACGCAACTGTGTAACAGTTGCTATGCTTGCTACCCCGTCAGGGTCAG 5700
TP-CU426  5641:TGCCCAGGGGGCCACGCAACTGTGTAACAGTTGCTATGCTTGCTACCCCGTCAGGGTCAG 5700
               ************************************************************

TP-CG7    5701:TCTACAACCTACGGTCTACATGGCGCTAGAATGAGAAACGGATCGTCCGGCTAACCGGAC 5760
TP-CU426  5701:TCTACAACCTACGGTCTACATGGCGCTAGAATGAGAAACGGATCGTCCGGCTAACCGGAC 5760
               ************************************************************

TP-CG7    5761:GATCCGAGATCGGAAGGGCCGCCCAGGGGCGGCCCACGATGATCCTTGTACGGGGTGTCC 5820
TP-CU426  5761:GATCCGAGATCGGAAGGGCCGCCCAGGGGCGGCCCACGATGATCCTTGTACGGGGTGTCC 5820
               ************************************************************

TP-CG7    5821:CGCGCTGCCCGCGCGGGACACCCTAGGGGTCGCCGTCGGCGGCCCCGCACCAAGATGAAG 5880
TP-CU426  5821:CGCGCTGCCCGCGCGGGACACCCTAGGGGTCGCCGTCGGCGGCCCCGCACCAAGATGAAG 5880
               ************************************************************

TP-CG7    5881:GAGGGCGTATGGCCACCAAGTCCGACCCCGATCTAATCGACGACCTGCTGCGCCAAGACG 5940
TP-CU426  5881:GAGGGCGTATGGCCACCAAGTCCGACCCCGATCTAATCGACGACCTGCTGCGCCAAGACG 5940
               ************************************************************

TP-CG7    5941:AGGCGGAGCTGCGGGCGAAGAAGAAGCGGCTGCGCGCCTTTCAGACGGCTCTGGATGAGC 6000
TP-CU426  5941:AGGCGGAGCTGCGGGCGAAGAAGAAGCGGCTGCGCGCCTTTCAGACGGCTCTGGATGAGC 6000
               ************************************************************

TP-CG7    6001:TTCGGCACGCCAGCGAGGCAGTGGCCACGGCCGGTGCCGCCCTCATCGCTGCCGGCGATG 6060
TP-CU426  6001:TTCGGCACGCCAGCGAGGCAGTGGCCACGGCCGGTGCCGCCCTCATCGCTGCCGGCGATG 6060
               ************************************************************

TP-CG7    6061:TCTCCCGCGCCGAGGCGAGCAAGGTCTTCAAGCTCTCCAAGGGAGAACGCGCCGCCGCGT 6120
TP-CU426  6061:TCTCCCGCGCCGAGGCGAGCAAGGTCTTCAAGCTCTCCAAGGGAGAACGCGCCGCCGCGT 6120
               ************************************************************

TP-CG7    6121:TCCCTACCCGGCCTCGCTCAGAGTCGAGCGTCGCGGATGCGGTCGATGAGCCGCCGAACC 6180
TP-CU426  6121:TCCCTACCCGGCCTCGCTCAGAGTCGAGCGTCGCGGATGCGGTCGATGAGCCGCCGAACC 6180
               ************************************************************

TP-CG7    6181:CCGTAGACGATCCATCCGATGAGTCGGATGAACAGCACACCGATCTGGGTCAGTAGCCAC 6240
TP-CU426  6181:CCGTAGACGATCCATCCGATGAGTCGGATGAACAGCACACCGATCTGGGTCAGTAGCCAC 6240
               ************************************************************

TP-CG7    6241:ACCGCGACGTGGAAGATCGCGCTCAGTCCGTACATCGCGATGATGAGGATGAGCGCGAGC 6300
TP-CU426  6241:ACCGCGACGTGGAAGATCGCGCTCAGTCCGTACATCGCGATGATGAGGATGAGCGCGAGC 6300
               ************************************************************

TP-CG7    6301:ACGGCGATCACGCCGGCGATCATCAACCACGCGAGCCCCATCGCTCATCCTCCCTTCAAC 6360
TP-CU426  6301:ACGGCGATCACGCCGGCGATCATCAACCACGCGAGCCCCATCGCTCATCCTCCCTTCAAC 6360
               ************************************************************

TP-CG7    6361:TCTCGGTGTCTCCATGGTGCCACTTCGGGATGACTCTTGTCCCGATGCCATCAGGATGGT 6420
TP-CU426  6361:TCTCGGTGTCTCCATGGTGCCACTTCGGGATGACTCTTGTCCCGATGCCATCAGGATGGT 6420
               ************************************************************

TP-CG7    6421:GCGCTCCAGGTCGCCGTCAAGGGCGCTGCGCGTCGCTGCGCGATGCCGCAAGCGGCACCC 6480
TP-CU426  6421:GCGCTCCAGGTCGCCGTCAAGGGCGCTGCGCGTCGCTGCGCGATGCCGCAAGCGGCACCC 6480
               ************************************************************

TP-CG7    6481:TTGACCGCGACCCTCCACACACCGATTGGCAGTTATCGGAACGAAGGGGCGCTCTGGGCT 6540
TP-CU426  6481:TTGACCGCGACCCTCCACACACCGATTGGCAGTTATCGGAACGAAGGGGCGCTCTGGGCT 6540
               ************************************************************

TP-CG7    6541:CGGACGAGGGCTCGGCGTACCGACGACGTGCTCACACCGAGCACGGTGGCGATATGCGCG 6600
TP-CU426  6541:CGGACGAGGGCTCGGCGTACCGACGACGTGCTCACACCGAGCACGGTGGCGATATGCGCG 6600
               ************************************************************

TP-CG7    6601:TTGCTCTGACCCTGCGCCTTCATGCGCAAGGCGGCGTCGGTCCGCTCCGGACCCATGACG 6660
TP-CU426  6601:TTGCTCTGACCCTGCGCCTTCATGCGCAAGGCGGCGTCGGTCCGCTCCGGACCCATGACG 6660
               ************************************************************

TP-CG7    6661:GTGGGACGGCCACCGACTCTGCCCTGGGCCCGCGCGTAGGCCAGGCCCCGCCGGGTGTTC 6720
TP-CU426  6661:GTGGGACGGCCACCGACTCTGCCCTGGGCCCGCGCGTAGGCCAGGCCCCGCCGGGTGTTC 6720
               ************************************************************

TP-CG7    6721:TCCCGGATCGTGTCCACGCGCAGCTGGGCGAACACGGCCATGATCCCCACAATGGCCTGG 6780
TP-CU426  6721:TCCCGGATCGTGTCCACGCGCAGCTGGGCGAACACGGCCATGATCCCCACAATGGCCTGG 6780
               ************************************************************

TP-CG7    6781:CCCATCGGGCTCGACGTGTCGATGCTCAACGCCGGCTCCGTCAGGCTCCTGATACTCACT 6840
TP-CU426  6781:CCCATCGGGCTCGACGTGTCGATGCTCAACGCCGGCTCCGTCAGGCTCCTGATACTCACT 6840
               ************************************************************

TP-CG7    6841:CCCTGCCCGATCAGGTCATGGACGATCTCGATGGCCATGACCTCGCTTCCGGCCAGCCGG 6900
TP-CU426  6841:CCCTGCCCGATCAGGTCATGGACGATCTCGATGGCCATGACCTCGCTTCCGGCCAGCCGG 6900
               ************************************************************

TP-CG7    6901:TCCAGCGCCCGGAACACCAGCGTGTCGCCCGGACGCAGATAGTCGCGGCACGCCAACCAC 6960
TP-CU426  6901:TCCAGCGCCCGGAACACCAGCGTGTCGCCCGGACGCAGATAGTCGCGGCACGCCAACCAC 6960
               ************************************************************

TP-CG7    6961:TGCGGCCGGTCGGCCGCACGGCTGGACTCGCCGTGGTCCACGAACACACGCTCGGCCCCG 7020
TP-CU426  6961:TGCGGCCGGTCGGCCGCACGGCTGGACTCGCCGTGGTCCACGAACACACGCTCGGCCCCG 7020
               ************************************************************

TP-CG7    7021:GCCGCGCGCAGCTCGGCCTCCTGCGCGGCCGGGTTCTGCTCGCGCGTGGACACGCGCGCG 7080
TP-CU426  7021:GCCGCGCGCAGCTCGGCCTCCTGCGCGGCCGGGTTCTGCTCGCGCGTGGACACGCGCGCG 7080
               ************************************************************

TP-CG7    7081:TACCCGACGATGGTCATCTTCTCCCCCGCCCCACAGGGCCGCCTCGGTGCGGCTCGTCGT 7140
TP-CU426  7081:TACCCGACGATGGTCATCTTCTCCCCCGCCCCACAGGGCCGCCTCGGTGCGGCTCGTCGT 7140
               ************************************************************

TP-CG7    7141:CGCCGCGCTCCGCTCGACGACGTTCCACCTCCCGCTCGATGCGCTCGTGCAGGCCGCTGC 7200
TP-CU426  7141:CGCCGCGCTCCGCTCGACGACGTTCCACCTCCCGCTCGATGCGCTCGTGCAGGCCGCTGC 7200
               ************************************************************

TP-CG7    7201:GGGTACTCTCCCGCCGGGCTAGGCCGCGAATGCTCGCCGCCCACGCCTTGGTGCGCGTCT 7260
TP-CU426  7201:GGGTACTCTCCCGCCGGGCTAGGCCGCGAATGCTCGCCGCCCACGCCTTGGTGCGCGTCT 7260
               ************************************************************

TP-CG7    7261:TCACGTCGTCGAGCTGACTGGCCGTCAGACCGTAGACGCGCACCTCTTCGGGCTGGATGC 7320
TP-CU426  7261:TCACGTCGTCGAGCTGACTGGCCGTCAGACCGTAGACGCGCACCTCTTCGGGCTGGATGC 7320
               ************************************************************

TP-CG7    7321:GCTCCACGTTGTCGAGGTTCTGGGCGAACCGTCCTAGGTCGAAGCCGGCATCAGCGTTGC 7380
TP-CU426  7321:GCTCCACGTTGTCGAGGTTCTGGGCGAACCGTCCTAGGTCGAAGCCGGCATCAGCGTTGC 7380
               ************************************************************

TP-CG7    7381:GGGCCAAGTTCAGCAGTTCCTTGTCGCTGTACCTGCCGGAACGCCGGATCGCGTCCACAT 7440
TP-CU426  7381:GGGCCAAGTTCAGCAGTTCCTTGTCGCTGTACCTGCCGGAACGCCGGATCGCGTCCACAT 7440
               ************************************************************

TP-CG7    7441:CGAGATAGTCGCGGGTCTCGGCCCGCGAGAACAGGGCACCCACCTTGTTCCCTACCGCGT 7500
TP-CU426  7441:CGAGATAGTCGCGGGTCTCGGCCCGCGAGAACAGGGCACCCACCTTGTTCCCTACCGCGT 7500
               ************************************************************

TP-CG7    7501:CCTCGATGGCAAGCACGGGCCCGACCTCCAGCCGCACGGGCGGGTGAGCCCGCCAGTCCA 7560
TP-CU426  7501:CCTCGATGGCAAGCACGGGCCCGACCTCCAGCCGCACGGGCGGGTGAGCCCGCCAGTCCA 7560
               ************************************************************

TP-CG7    7561:CGCCCAGGTCCATGTCGGTACTGCGCCCTTGCGCACTGACGATGGTGAGCTGGGCGAACG 7620
TP-CU426  7561:CGCCCAGGTCCATGTCGGTACTGCGCCCTTGCGCACTGACGATGGTGAGCTGGGCGAACG 7620
               ************************************************************

TP-CG7    7621:TGTCCTGGCGGCGGCGGGTCTCCACGGTGTAGCCGGCCGCACGCAGCGCGGCGATAATCC 7680
TP-CU426  7621:TGTCCTGGCGGCGGCGGGTCTCCACGGTGTAGCCGGCCGCACGCAGCGCGGCGATAATCC 7680
               ************************************************************

TP-CG7    7681:GGTCGAGCGACGTGCCGAATCGGGCCTGGGCCTGCTGGACGGTGAACAGGTCCACGTCCT 7740
TP-CU426  7681:GGTCGAGCGACGTGCCGAATCGGGCCTGGGCCTGCTGGACGGTGAACAGGTCCACGTCCT 7740
               ************************************************************

TP-CG7    7741:CTGTGGGCCGGTCGATCAGCCCATGCTCACGGATCGCGCCCGAGCCGGCCAGGGCGAAGC 7800
TP-CU426  7741:CTGTGGGCCGGTCGATCAGCCCATGCTCACGGATCGCGCCCGAGCCGGCCAGGGCGAAGC 7800
               ************************************************************

TP-CG7    7801:CGGCATCGTCGCCGACGGCCTCCAGGGCCAGGCGCGTGATGCGCCGCTGCTCCTCCTGGT 7860
TP-CU426  7801:CGGCATCGTCGCCGACGGCCTCCAGGGCCAGGCGCGTGATGCGCCGCTGCTCCTCCTGGT 7860
               ************************************************************

TP-CG7    7861:CACCGCTCACACGGGCACCCGAAGCCGGGGGAACCGTCCCTCCCACAAGACGCGGACGTG 7920
TP-CU426  7861:CACCGCTCACACGGGCACCCGAAGCCGGGGGAACCGTCCCTCCCACAAGACGCGGACGTG 7920
               ************************************************************

TP-CG7    7921:CGGGTCCATGTTCAGGATCGGCCACGTCTCGATGAGCCGATCTCGGTTCATCAAGCGGCC 7980
TP-CU426  7921:CGGGTCCATGTTCAGGATCGGCCACGTCTCGATGAGCCGATCTCGGTTCATCAAGCGGCC 7980
               ************************************************************

TP-CG7    7981:CTGCTCGTCAACCGTCCCCTCGGCGAGCAGCGCCTGGTAGGCCATACGACGCCAACCCAG 8040
TP-CU426  7981:CTGCTCGTCAACCGTCCCCTCGGCGAGCAGCGCCTGGTAGGCCATACGACGCCAACCCAG 8040
               ************************************************************

TP-CG7    8041:GTTCGACACGTCCACACCGAGCCGATCAGCCTGCCAGCGCACAGAGTGAGGCAGGTCGAT 8100
TP-CU426  8041:GTTCGACACGTCCACACCGAGCCGATCAGCCTGCCAGCGCACAGAGTGAGGCAGGTCGAT 8100
               ************************************************************

TP-CG7    8101:GGGCCCGTCATAGGGCCCACGCAGCTCGTCGAGCGAAGCGGGCGCGTCATAGGGCTTGAC 8160
TP-CU426  8101:GGGCCCGTCATAGGGCCCACGCAGCTCGTCGAGCGAAGCGGGCGCGTCATAGGGCTTGAC 8160
               ************************************************************

TP-CG7    8161:ATCGCGGAACCGCACACGAGTCGCTGCCACCTCAGCCATGGCCCGCCTCCTTCCATCTCA 8220
TP-CU426  8161:ATCGCGGAACCGCACACGAGTCGCTGCCACCTCAGCCATGGCCCGCCTCCTTCCATCTCA 8220
               ************************************************************

TP-CG7    8221:TCCCAGTTTACCCGGCCAGGTCGAAAACGGTCTATCACTGGTTTCGGTTTCGGTGGGGGT 8280
TP-CU426  8221:TCCCAGTTTACCCGGCCAGGTCGAAAACGGTCTATCACTGGTTTCGGTTTCGGTGGGGGT 8280
               ************************************************************

TP-CG7    8281:TTTGACCGCCCTTCCACCGCCAACCTACGCGGATTGTGAATGTGATCGCTATATGTCGTG 8340
TP-CU426  8281:TTTGACCGCCCTTCCACCGCCAACCTACGCGGATTGTGAATGTGATCGCTATATGTCGTG 8340
               ************************************************************

TP-CG7    8341:GATTCTTGATCACTCTATGGCGTGCTGGTCTGGTGGACCGGGAAGACATTGCTCTTCGCA 8400
TP-CU426  8341:GATTCTTGATCACTCTATGGCGTGCTGGTCTGGTGGACCGGGAAGACATTGCTCTTCGCA 8400
               ************************************************************

TP-CG7    8401:TGGCAAACGGTGCCGTCTTTAGGATTTCTCTGCGCCAGGATCCGGAAGGGATGGCACTTC 8460
TP-CU426  8401:TGGCAAACGGTGCCGTCTTTAGGATTTCTCTGCGCCAGGATCCGGAAGGGATGGCACTTC 8460
               ************************************************************

TP-CG7    8461:TTCTCCTGCCGACATCGGTCGGAGCGGCTGATGGTATCGCGATCAGCTTGCCTTTAGCAC 8520
TP-CU426  8461:TTCTCCTGCCGACATCGGTCGGAGCGGCTGATGGTATCGCGATCAGCTTGCCTTTAGCAC 8520
               ************************************************************

TP-CG7    8521:CCCACGGCCGTAAACAGTGTGGCCCACTGCCCCGCGTCCAACTGTTTCGGCAGTGCGTGT 8580
TP-CU426  8521:CCCACGGCCGTAAACAGTGTGGCCCACTGCCCCGCGTCCAACTGTTTCGGCAGTGCGTGT 8580
               ************************************************************

TP-CG7    8581:GCCGGAACACCGGCCTCACGCAAGACCTGGGCACACCGTCGCGCACGCCGACGCCCCACA 8640
TP-CU426  8581:GCCGGAACACCGGCCTCACGCAAGACCTGGGCACACCGTCGCGCACGCCGACGCCCCACA 8640
               ************************************************************

TP-CG7    8641:ACCCGGGACACGATGTCGGCGACGCCACGGCCCTTGCCGGTGAACACGTCATGGACGAAG 8700
TP-CU426  8641:ACCCGGGACACGATGTCGGCGACGCCACGGCCCTTGCCGGTGAACACGTCATGGACGAAG 8700
               ************************************************************

TP-CG7    8701:GACGCGTACCGCGCACGCTCCGACCAGTCCACGAGAGGTTCCTCCCGGCGACGTATCACC 8760
TP-CU426  8701:GACGCGTACCGCGCACGCTCCGACCAGTCCACGAGAGGTTCCTCCCGGCGACGTATCACC 8760
               ************************************************************

TP-CG7    8761:AGGACACCGGCGTCGACGGTGGGGCGGGGACGGAAATGCGTGGACGGCACCCGCCCGTAC 8820
TP-CU426  8761:AGGACACCGGCGTCGACGGTGGGGCGGGGACGGAAATGCGTGGACGGCACCCGCCCGTAC 8820
               ************************************************************

TP-CG7    8821:TGTTCGAAGTCGACCCACGGCCACCACTGGGCAGTCATCATCGTGGCACCACCGACACCG 8880
TP-CU426  8821:TGTTCGAAGTCGACCCACGGCCACCACTGGGCAGTCATCATCGTGGCACCACCGACACCG 8880
               ************************************************************

TP-CG7    8881:GCGCGGCGGCGCGCGACCTCCCACTGCACCAGGAGCACCGCGTGGGTCCACCCCGGTGAG 8940
TP-CU426  8881:GCGCGGCGGCGCGCGACCTCCCACTGCACCAGGAGCACCGCGTGGGTCCACCCCGGTGAG 8940
               ************************************************************

TP-CG7    8941:TGAAGGACGTGCCGCAGGATCGCGGTGGTCAGGTGGAACGGCAGGTTCCCCACCAGGACG 9000
TP-CU426  8941:TGAAGGACGTGCCGCAGGATCGCGGTGGTCAGGTGGAACGGCAGGTTCCCCACCAGGACG 9000
               ************************************************************

TP-CG7    9001:TGCGGGCCGTCCGGAAGCACAAAATCAAGGACATCCTGCTCGTACAGGTGGACCTCCGGG 9060
TP-CU426  9001:TGCGGGCCGTCCGGAAGCACAAAATCAAGGACATCCTGCTCGTACAGGTGGACCTCCGGG 9060
               ************************************************************

TP-CG7    9061:CGCAGCCGCTTCTCCAACCACCGGACAGAGGCCGGGTCGATCTCGACGGCGGTCAACGAT 9120
TP-CU426  9061:CGCAGCCGCTTCTCCAACCACCGGACAGAGGCCGGGTCGATCTCGACGGCGGTCAACGAT 9120
               ************************************************************

TP-CG7    9121:CCACCGGCAGCCAAGACACGATCCTGAAGGGGAAAGGTCAGCGCCCCGTGTCCCGGGCCG 9180
TP-CU426  9121:CCACCGGCAGCCAAGACACGATCCTGAAGGGGAAAGGTCAGCGCCCCGTGTCCCGGGCCG 9180
               ************************************************************

TP-CG7    9181:ATCTCGATGACCGGGACGGAGGCGTTGACGGGGACGAGGTCGACGATCCGTCTGATCGTC 9240
TP-CU426  9181:ATCTCGATGACCGGGACGGAGGCGTTGACGGGGACGAGGTCGACGATCCGTCTGATCGTC 9240
               ************************************************************

TP-CG7    9241:GCCTCATTGACGAGGTAGTTCTGGCCGTTCTCGTGACGGCCCTTGTTCGGCCTGTAGGTA 9300
TP-CU426  9241:GCCTCATTGACGAGGTAGTTCTGGCCGTTCTCGTGACGGCCCTTGTTCGGCCTGTAGGTA 9300
               ************************************************************

TP-CG7    9301:GGCATGGAAAGACACTCCGCAGCAGATATCGTGCTCCGGGCATGCCGAAAAGGCCGCCCG 9360
TP-CU426  9301:GGCATGGAAAGACACTCCGCAGCAGATATCGTGCTCCGGGCATGCCGAAAAGGCCGCCCG 9360
               ************************************************************

TP-CG7    9361:GCTGGACAAGCTGAGCGGTGGGTGTCTCTACCTCCGTGGAACGTCCCCCGCTAGCGCACA 9420
TP-CU426  9361:GCTGGACAAGCTGAGCGGTGGGTGTCTCTACCTCCGTGGAACGTCCCCCGCTAGCGCACA 9420
               ************************************************************

TP-CG7    9421:CACCCACCGGCGGCTCCGGGGTTCCGGAGCCGACCGAAGGTGGTGAAAATTGCATTCATT 9480
TP-CU426  9421:CACCCACCGGCGGCTCCGGGGTTCCGGAGCCGACCGAAGGTGGTGAAAATTGCATTCATT 9480
               ************************************************************

TP-CG7    9481:GCGCCCATGGGGTGAACCATACCACAGCACGCGGATGCCTGACCTGCCCTGTCCCGGTCA 9540
TP-CU426  9481:GCGCCCATGGGGTGAACCATACCACAGCACGCGGATGCCTGACCTGCCCTGTCCCGGTCA 9540
               ************************************************************

TP-CG7    9541:TCCAAAACTGTCATGTGGACCTGACCCGGTCGGTCTGCCGACTGGTGCTGGATACGCCGC 9600
TP-CU426  9541:TCCAAAACTGTCATGTGGACCTGACCCGGTCGGTCTGCCGACTGGTGCTGGATACGCCGC 9600
               ************************************************************

TP-CG7    9601:CGGGGTCAGATTGGTGGGTGAGTACCTACGCCTCCACGGAGGTACGGCAGCAAGCAACGT 9660
TP-CU426  9601:CGGGGTCAGATTGGTGGGTGAGTACCTACGCCTCCACGGAGGTACGGCAGCAAGCAACGT 9660
               ************************************************************

TP-CG7    9661:GCATGCGCTGGCAGAAACAATTCTGTCTGATGTTCTCCCTCGGCTCGGGCTAGGTAATGA 9720
TP-CU426  9661:GCATGCGCTGGCAGAAACAATTCTGTCTGATGTTCTCCCTCGGCTCGGGCTAGGTAATGA 9720
               ************************************************************

TP-CG7    9721:GTAGTAGTACAAAACTGTACTGCCCGTTCTCTCTTGTATTGAAATGCTAAAGGTTTACAA 9780
TP-CU426  9721:GTAGTAGTACAAAACTGTACTGCCCGTTCTCTCTTGTATTGAAATGCTAAAGGTTTACAA 9780
               ************************************************************

TP-CG7    9781:GACATCTACGGCGAACGCACTGAAACAGGGCGCTCCTGCGAGAATCGACCCGAAAACTGT 9840
TP-CU426  9781:GACATCTACGGCGAACGCACTGAAACAGGGCGCTCCTGCGAGAATCGACCCGAAAACTGT 9840
               ************************************************************

TP-CG7    9841:CTCGTATACCTGTCTCACCGTAATGTGTTCCACCTTCTTCCAATCTGGGGTTTGGTGAGG 9900
TP-CU426  9841:CTCGTATACCTGTCTCACCGTAATGTGTTCCACCTTCTTCCAATCTGGGGTTTGGTGAGG 9900
               ************************************************************

TP-CG7    9901:CATGATGGTGGTCATGAGACTGTTGGGCTACACCCGGGTGTCCACCGTCGGTCAGGATCC 9960
TP-CU426  9901:CATGATGGTGGTCATGAGACTGTTGGGCTACACCCGGGTGTCCACCGTCGGTCAGGATCC 9960
               ************************************************************

TP-CG7    9961:GACTCTTCAACACGACGCCTTGGTCACCGCCGGGGTTCAGGACCGTGATGTCTTCAGCGA 10020
TP-CU426  9961:GACTCTTCAACACGACGCCTTGGTCACCGCCGGGGTTCAGGACCGTGATGTCTTCAGCGA 10020
               ************************************************************

TP-CG7   10021:TGTCACCTCCGGGGCGAAAAACGCCACTGAGCGTCCGGGGATGAAGAAGCTCCTCGCCTA 10080
TP-CU426 10021:TGTCACCTCCGGGGCGAAAAACGCCACTGAGCGTCCGGGGATGAAGAAGCTCCTCGCCTA 10080
               ************************************************************

TP-CG7   10081:CGCTCAACCCGGTGACACGGTGGTGGTGTGGCGCATCGACCGGCTGGGCCGGTCCCTACT 10140
TP-CU426 10081:CGCTCAACCCGGTGACACGGTGGTGGTGTGGCGCATCGACCGGCTGGGCCGGTCCCTACT 10140
               ************************************************************

TP-CG7   10141:CGATGTACTCAACACGGTGAACCTGTTACGCGAACGAGACGTGAAAATCAAGTCCGTCTC 10200
TP-CU426 10141:CGATGTACTCAACACGGTGAACCTGTTACGCGAACGAGACGTGAAAATCAAGTCCGTCTC 10200
               ************************************************************

TP-CG7   10201:CGACGGCATCGACCCGGAGACCTCCTCGGGCCGGTTGATGCTCGGCATGCTGGGCACCCT 10260
TP-CU426 10201:CGACGGCATCGACCCGGAGACCTCCTCGGGCCGGTTGATGCTCGGCATGCTGGGCACCCT 10260
               ************************************************************

TP-CG7   10261:GGCTGAGTACGAACGAGAACTGATCACCGAACGCGTCAACGCCGGCATCGCCGCAGCAAA 10320
TP-CU426 10261:GGCTGAGTACGAACGAGAACTGATCACCGAACGCGTCAACGCCGGCATCGCCGCAGCAAA 10320
               ************************************************************

TP-CG7   10321:GTCCAACGGCACCCGCTTCGGCCGACCACCTGTGGATCCAGAGGTGGTCGACCGCAAACT 10380
TP-CU426 10321:GTCCAACGGCACCCGCTTCGGCCGACCACCTGTGGATCCAGAGGTGGTCGACCGCAAACT 10380
               ************************************************************

TP-CG7   10381:CGCCATCGTCGCCGAGGAACGAGCCAAAGGCCGCAGTGCCGAAGACGCCGCGAGCATGGT 10440
TP-CU426 10381:CGCCATCGTCGCCGAGGAACGAGCCAAAGGCCGCAGTGCCGAAGACGCCGCGAGCATGGT 10440
               ************************************************************

TP-CG7   10441:CGGCTGGTCACGGGCGACACTGTACCGCCATCTGCAGGGCGCCAAACGACGACAGTCAGC 10500
TP-CU426 10441:CGGCTGGTCACGGGCGACACTGTACCGCCATCTGCAGGGCGCCAAACGACGACAGTCAGC 10500
               ************************************************************

TP-CG7   10501:ACTGCCCGCCTGACACGGACACAATGACCAGCGCGTGAGGTGACGGTGATGGACGAGATG 10560
TP-CU426 10501:ACTGCCCGCCTGACACGGACACAATGACCAGCGCGTGAGGTGACGGTGATGGACGAGATG 10560
               ************************************************************

TP-CG7   10561:CAACGCTGGGAGATCCTCCGGCTCCACATCGAAGACGACATCACCCTGACCGACCTGGCA 10620
TP-CU426 10561:CAACGCTGGGAGATCCTCCGGCTCCACATCGAAGACGACATCACCCTGACCGACCTGGCA 10620
               ************************************************************

TP-CG7   10621:CAGGCCACCGACATCAGCACCCGAACCCTATCCCGGTGGGTAGCCCGATACCGCGCCGAC 10680
TP-CU426 10621:CAGGCCACCGACATCAGCACCCGAACCCTATCCCGGTGGGTAGCCCGATACCGCGCCGAC 10680
               ************************************************************

TP-CG7   10681:GGAATCCGCGGGCTACGCAACACCACACGATCCGACGCCGGAGCCCATCGCATATCCGCG 10740
TP-CU426 10681:GGAATCCGCGGGCTACGCAACACCACACGATCCGACGCCGGAGCCCATCGCATATCCGCG 10740
               ************************************************************

TP-CG7   10741:GAACTCGTCGCCTACATCGAACACCTTGGTCTCACCAAGCCACGCCCATCGATCGCCGCC 10800
TP-CU426 10741:GAACTCGTCGCCTACATCGAACACCTTGGTCTCACCAAGCCACGCCCATCGATCGCCGCC 10800
               ************************************************************

TP-CG7   10801:CTGCATCGCCTCGTGAGCTGTCGAGCACAACAACTATCGCTGAAACCACCCAGCTACGCC 10860
TP-CU426 10801:CTGCATCGCCTCGTGAGCTGTCGAGCACAACAACTATCGCTGAAACCACCCAGCTACGCC 10860
               ************************************************************

TP-CG7   10861:ACCGTGCGCAGCATCATCCAAGCCCTTGACCCGGCGATGGTCACCCTCGCATTGGAGGGC 10920
TP-CU426 10861:ACCGTGCGCAGCATCATCCAAGCCCTTGACCCGGCGATGGTCACCCTCGCATTGGAGGGC 10920
               ************************************************************

TP-CG7   10921:CCGACGTCCTACCGAGATCGACACGAACTGGTCTACCGGCACCGGGCTGAACACCCCAAC 10980
TP-CU426 10921:CCGACGTCCTACCGAGATCGACACGAACTGGTCTACCGGCACCGGGCTGAACACCCCAAC 10980
               ************************************************************

TP-CG7   10981:GCCATCTGGCAGGCCGATCACACCCAACTCGACATCCTCATCCAGAACCCGGACGGCACC 11040
TP-CU426 10981:GCCATCTGGCAGGCCGATCACACCCAACTCGACATCCTCATCCAGAACCCGGACGGCACC 11040
               ************************************************************

TP-CG7   11041:CCGACTCGCCCCTGGCTCACCATCATCATCGACGACTACTCCCGGGCAGTGTGCGGCTAC 11100
TP-CU426 11041:CCGACTCGCCCCTGGCTCACCATCATCATCGACGACTACTCCCGGGCAGTGTGCGGCTAC 11100
               ************************************************************

TP-CG7   11101:ATGGTCACCACCACCGCACCCTCGGCAATGAACACCGCCCTGGCACTACGCCAGGCGATC 11160
TP-CU426 11101:ATGGTCACCACCACCGCACCCTCGGCAATGAACACCGCCCTGGCACTACGCCAGGCGATC 11160
               ************************************************************

TP-CG7   11161:TGGCGAAAAACAGACCCCACCTGGGCGATGTGCGGTATTCCCGACGTCCTCTACGTCGAT 11220
TP-CU426 11161:TGGCGAAAAACAGACCCCACCTGGGCGATGTGCGGTATTCCCGACGTCCTCTACGTCGAT 11220
               ************************************************************

TP-CG7   11221:CACGGCTCCGACTTCACCAGTGGCCATATCACGTACACCACGACAGCACTGAAGATCCGG 11280
TP-CU426 11221:CACGGCTCCGACTTCACCAGTGGCCATATCACGTACACCACGACAGCACTGAAGATCCGG 11280
               ************************************************************

TP-CG7   11281:ATCATCCACTCGACCATCGCCCGTCCGCAGGGCCGCGGCAAGATCGAGCGGTTCTTCAGC 11340
TP-CU426 11281:ATCATCCACTCGACCATCGCCCGTCCGCAGGGCCGCGGCAAGATCGAGCGGTTCTTCAGC 11340
               ************************************************************

TP-CG7   11341:ACCGTCAACACCGAACTTCTCACCACCCTGCCCGGCCACCTCGCCCCCGGCGTCCGCAAC 11400
TP-CU426 11341:ACCGTCAACACCGAACTTCTCACCACCCTGCCCGGCCACCTCGCCCCCGGCGTCCGCAAC 11400
               ************************************************************

TP-CG7   11401:CCACACCCCGTACTAGACCTGACGAGCCTGGATACCGCCGTCGGCGAGTTCATCAGCAGC 11460
TP-CU426 11401:CCACACCCCGTACTAGACCTGACGAGCCTGGATACCGCCGTCGGCGAGTTCATCAGCAGC 11460
               ************************************************************

TP-CG7   11461:TACAACCAGCGCACGCATTCTTCAATCAACACCAGCCCGAAAGCCGCGTGGATCGGGCAG 11520
TP-CU426 11461:TACAACCAGCGCACGCATTCTTCAATCAACACCAGCCCGAAAGCCGCGTGGATCGGGCAG 11520
               ************************************************************

TP-CG7   11521:GGGTGGATCCCCAGAATGCCGGAGAACCTTGAAGAACTCGACGGACTCCTGCTGCGGGTC 11580
TP-CU426 11521:GGGTGGATCCCCAGAATGCCGGAGAACCTTGAAGAACTCGACGGACTCCTGCTGCGGGTC 11580
               ************************************************************

TP-CG7   11581:TCCACCCACCGCCGAGTCCAGCGAGACGGCATCCACTTCCAAGGCCAGCGCTACATCAGC 11640
TP-CU426 11581:TCCACCCACCGCCGAGTCCAGCGAGACGGCATCCACTTCCAAGGCCAGCGCTACATCAGC 11640
               ************************************************************

TP-CG7   11641:CCGACCCTGGCACCTTTTGTCGGCCATGACGTCACCATCCGCTACGACCCGCGGGATCTC 11700
TP-CU426 11641:CCGACCCTGGCACCTTTTGTCGGCCATGACGTCACCATCCGCTACGACCCGCGGGATCTC 11700
               ************************************************************

TP-CG7   11701:TCCGAGATCCGGGTCTACGACCACGACACGTTGCTGTGCGTCGCTGTCGATGAAGACCAC 11760
TP-CU426 11701:TCCGAGATCCGGGTCTACGACCACGACACGTTGCTGTGCGTCGCTGTCGATGAAGACCAC 11760
               ************************************************************

TP-CG7   11761:CCCAACCAGCGCTACAGCCTGGCCGATATCCAGGCCGCTCGTCGACGCCGACGGCGTCAA 11820
TP-CU426 11761:CCCAACCAGCGCTACAGCCTGGCCGATATCCAGGCCGCTCGTCGACGCCGACGGCGTCAA 11820
               ************************************************************

TP-CG7   11821:CTACGTGCCGGGATCAACGAGCGCATCCCCATCCACGAGCCACGCCCATCAGACCTTGCC 11880
TP-CU426 11821:CTACGTGCCGGGATCAACGAGCGCATCCCCATCCACGAGCCACGCCCATCAGACCTTGCC 11880
               ************************************************************

TP-CG7   11881:CCTGTGAACCCCGATGTGAGCGCCGAAGCGCCACGGCCGCGTGGTCGTACGTCTCGCCTG 11940
TP-CU426 11881:CCTGTGAACCCCGATGTGAGCGCCGAAGCGCCACGGCCGCGTGGTCGTACGTCTCGCCTG 11940
               ************************************************************

TP-CG7   11941:CGGACCTATGAAGAGGACCTGTCACCATGAACCGCGACTTCATCGTCACCAAAGAGCACC 12000
TP-CU426 11941:CGGACCTATGAAGAGGACCTGTCACCATGAACCGCGACTTCATCGTCACCAAAGAGCACC 12000
               ************************************************************

TP-CG7   12001:GCCGCTTCGTCGAGTTCGCCAACGCGATCCGCAAAGACGCCACCATCGGCATCTGCCACG 12060
TP-CU426 12001:GCCGCTTCGTCGAGTTCGCCAACGCGATCCGCAAAGACGCCACCATCGGCATCTGCCACG 12060
               ************************************************************

TP-CG7   12061:GTGATGCAGGAGTCGGCAAAACACAGTCCGCCAGACGCTATGCCCACTGGGATGCTCTGG 12120
TP-CU426 12061:GTGATGCAGGAGTCGGCAAAACACAGTCCGCCAGACGCTATGCCCACTGGGATGCTCTGG 12120
               ************************************************************

TP-CG7   12121:GCTCGTTCATTGACGACTGGGGTCCACGCAGTGAATCTGACCTGGCCATCTACGCGACGG 12180
TP-CU426 12121:GCTCGTTCATTGACGACTGGGGTCCACGCAGTGAATCTGACCTGGCCATCTACGCGACGG 12180
               ************************************************************

TP-CG7   12181:CTCATCGGGCGCGCACCGTGTTCTACACCCCTGAGGTGCAACCGAAGTACCGGACGTTGA 12240
TP-CU426 12181:CTCATCGGGCGCGCACCGTGTTCTACACCCCTGAGGTGCAACCGAAGTACCGGACGTTGA 12240
               ************************************************************

TP-CG7   12241:TCCGTGACATCGAATTTTACCGGGGCAAACTCGACGTCTGCATCATGGAGCATCTGATGG 12300
TP-CU426 12241:TCCGTGACATCGAATTTTACCGGGGCAAACTCGACGTCTGCATCATGGAGCATCTGATGG 12300
               ************************************************************

TP-CG7   12301:CCACCGGACAGCGGGACAGGCTCCACATGCGCAGATCCAGTGGCGAGAAGCTCACCCAAC 12360
TP-CU426 12301:CCACCGGACAGCGGGACAGGCTCCACATGCGCAGATCCAGTGGCGAGAAGCTCACCCAAC 12360
               ************************************************************

TP-CG7   12361:TGATCATTATTGATGAGGCAGAACGTCTGCCTCCCACCGCCCTGGAGATGCTGCGCGACA 12420
TP-CU426 12361:TGATCATTATTGATGAGGCAGAACGTCTGCCTCCCACCGCCCTGGAGATGCTGCGCGACA 12420
               ************************************************************

TP-CG7   12421:TCCACGATCGTGACGGTGTGGCGATCATGTTCATCGGCATGCCCGGTATTGACCAGCGCT 12480
TP-CU426 12421:TCCACGATCGTGACGGTGTGGCGATCATGTTCATCGGCATGCCCGGTATTGACCAGCGCT 12480
               ************************************************************

TP-CG7   12481:TCCGGCACTACCCTCAGTTGTTCAGCCGGCTGGGGTTCTCGCATCGCTACCGTGCCCTGG 12540
TP-CU426 12481:TCCGGCACTACCCTCAGTTGTTCAGCCGGCTGGGGTTCTCGCATCGCTACCGTGCCCTGG 12540
               ************************************************************

TP-CG7   12541:GCAAAGACGAGCTGCTGTTCGTGCTGAACCGGCACTGGAGGCGCCTGGGTAGAGAATTGA 12600
TP-CU426 12541:GCAAAGACGAGCTGCTGTTCGTGCTGAACCGGCACTGGAGGCGCCTGGGTAGAGAATTGA 12600
               ************************************************************

TP-CG7   12601:ACCCGGAGGATTTCACGGATGCGCAGGCCATCGCCGCGATCGAGCGGCTGACCCGCGGCA 12660
TP-CU426 12601:ACCCGGAGGATTTCACGGATGCGCAGGCCATCGCCGCGATCGAGCGGCTGACCCGCGGCA 12660
               ************************************************************

TP-CG7   12661:ATTTCCGTGTGGTGGAGCGATTGTTCCCACAGATCAAGCGAGTGTTGAAGATCAACGAGT 12720
TP-CU426 12661:ATTTCCGTGTGGTGGAGCGATTGTTCCCACAGATCAAGCGAGTGTTGAAGATCAACGAGT 12720
               ************************************************************

TP-CG7   12721:TGGAGACCATCACCGACGATGTGATTGAAGCTGCCGCCAGCACCCTGGTACTCGGCCACT 12780
TP-CU426 12721:TGGAGACCATCACCGACGATGTGATTGAAGCTGCCGCCAGCACCCTGGTACTCGGCCACT 12780
               ************************************************************

TP-CG7   12781:GACCAGGTCAGTACGACACATAGTGATCAAAAAAGCAGGCCACATAGCGATCACATTCAC 12840
TP-CU426 12781:GACCAGGTCAGTACGACACATAGTGATCAAAAAAGCAGGCCACATAGCGATCACATTCAC 12840
               ************************************************************

TP-CG7   12841:AGCGGATCACACGACATACCGCCAACCGGTGCAAAAACGATCGTTTTTGAGACGCACCGC 12900
TP-CU426 12841:AGCGGATCACACGACATACCGCCAACCGGTGCAAAAACGATCGTTTTTGAGACGCACCGC 12900
               ************************************************************

TP-CG7   12901:GAGAGCGGAGCCGTTAGCCGCTCCCGGAGCGTCCACAACGCGTCTCAAAACCGGTCGTGT 12960
TP-CU426 12901:GAGAGCGGAGCCGTTAGCCGCTCCCGGAGCGTCCACAACGCGTCTCAAAACCGGTCGTGT 12960
               ************************************************************

TP-CG7   12961:CGCACCCTGGTTTTACGCCCGGGCAGTCTGCTTATGTGTGATAAAGAAGCAATAGAAGTG 13020
TP-CU426 12961:CGCACCCTGGTTTTACGCCCGGGCAGTCTGCTTATGTGTGATAAAGAAGCAATAGAAGTG 13020
               ************************************************************

TP-CG7   13021:CAAAAAATTTTGCCGTTCCTATCCGACACTTGGCCATTGTGTCGGATAGGTCGGGCGGTT 13080
TP-CU426 13021:CAAAAAATTTTGCCGTTCCTATCCGACACTTGGCCATTGTGTCGGATAGGTCGGGCGGTT 13080
               ************************************************************

TP-CG7   13081:ATTCGGGCAAGTCAATCTTGCCGACAAAGCTGTAATAAATCTCAATGTCCTGCCTGCGGG 13140
TP-CU426 13081:ATTCGGGCAAGTCAATCTTGCCGACAAAGCTGTAATAAATCTCAATGTCCTGCCTGCGGG 13140
               ************************************************************

TP-CG7   13141:TGCCGTTCTCATCATAGCTGCACTCATGCACCACAATTTTCTCGATCATTTCCCGCAAGA 13200
TP-CU426 13141:TGCCGTTCTCATCATAGCTGCACTCATGCACCACAATTTTCTCGATCATTTCCCGCAAGA 13200
               ************************************************************

TP-CG7   13201:GAGTGGGGGTCAGTTCTTCAAAGGCAAGGTGCTTGCGGACAATGCCCATAAATTTCTCGG 13260
TP-CU426 13201:GAGTGGGGGTCAGTTCTTCAAAGGCAAGGTGCTTGCGGACAATGCCCATAAATTTCTCGG 13260
               ************************************************************

TP-CG7   13261:CGTTGACGGTAGTTGCCTGTGACTTGTCCAGTTCGGCTTGCAGGGCGGCGGCTCTCTTTT 13320
TP-CU426 13261:CGTTGACGGTAGTTGCCTGTGACTTGTCCAGTTCGGCTTGCAGGGCGGCGGCTCTCTTTT 13320
               ************************************************************

TP-CG7   13321:TCAGCTCCGCTTGCTCGGCTTCGTAGTCAGCCGACAGTTCCATGAAACGCTCATCGCTGA 13380
TP-CU426 13321:TCAGCTCCGCTTGCTCGGCTTCGTAGTCAGCCGACAGTTCCATGAAACGCTCATCGCTGA 13380
               ************************************************************

TP-CG7   13381:TTTTGCCGTTTACATTGTCCTCATACAGCCGCTTGATAATGCGGCTGATTTCAGAAATGC 13440
TP-CU426 13381:TTTTGCCGTTTACATTGTCCTCATACAGCCGCTTGATAATGCGGCTGATTTCAGAAATGC 13440
               ************************************************************

TP-CG7   13441:GTTCCTGCGCCTGTTCAAGCTGCTTGATGGCTGCGGCGGTCTTTCGCTTGCCGCCGATCT 13500
TP-CU426 13441:GTTCCTGCGCCTGTTCAAGCTGCTTGATGGCTGCGGCGGTCTTTCGCTTGCCGCCGATCT 13500
               ************************************************************

TP-CG7   13501:CGTTCTGCTGGACAAAATGTAATCCGCAGGATTAGGAGATAGAAGTTCCGTTACTTTGGG 13560
TP-CU426 13501:CGTTCTGCTGGACAAAATGTAATCCGCAGGATTAGGAGATAGAAGTTCCGTTACTTTGGG 13560
               ************************************************************

TP-CG7   13561:ACGCACTACCTCTCTGTGAAATTCATTAGATTCGTCACCCATTGCATTATCCCAAAATTG 13620
TP-CU426 13561:ACGCACTACCTCTCTGTGAAATTCATTAGATTCGTCACCCATTGCATTATCCCAAAATTG 13620
               ************************************************************

TP-CG7   13621:TGCGTTCTCCTCCCAGATTTTTTTACTTTCCTCTGTTCCCATGTTCTCTCCCACTCCCCA 13680
TP-CU426 13621:TGCGTTCTCCTCCCAGATTTTTTTACTTTCCTCTGTTCCCATGTTCTCTCCCACTCCCCA 13680
               ************************************************************

TP-CG7   13681:AATTTGCTTTTTTGCTTCCATTAAATCTTCCTTACTATATTCCATTGTTACCCTCCATAA 13740
TP-CU426 13681:AATTTGCTTTTTTGCTTCCATTAAATCTTCCTTACTATATTCCATTGTTACCCTCCATAA 13740
               ************************************************************

TP-CG7   13741:CTTCTGATTGTTGCCGTCTTGACGATTATGTATCTTTACATTACCTTCTGAAACATATGG 13800
TP-CU426 13741:CTTCTGATTGTTGCCGTCTTGACGATTATGTATCTTTACATTACCTTCTGAAACATATGG 13800
               ************************************************************

TP-CG7   13801:CGCACCTTGTCCAGGCGGCTGTTTGGACGGCGGGGCTGGATGACCGGCTGACCGACAGCG 13860
TP-CU426 13801:CGCACCTTGTCCAGGCGGCTGTTTGGACGGCGGGGCTGGATGACCGGCTGACCGACAGCG 13860
               ************************************************************

TP-CG7   13861:GCCTGATATCCTTTCAGCTCTGTAAGGCATACGCTCCGCCCGTTGGTGTAAAAGGCCAGA 13920
TP-CU426 13861:GCCTGATATCCTTTCAGCTCTGTAAGGCATACGCTCCGCCCGTTGGTGTAAAAGGCCAGA 13920
               ************************************************************

TP-CG7   13921:TCAGTACGGTATGCCTGTATACAGCGGGCGGGAATCTCGCCAGTAAAGACAACTTCATCC 13980
TP-CU426 13921:TCAGTACGGTATGCCTGTATACAGCGGGCGGGAATCTCGCCAGTAAAGACAACTTCATCC 13980
               ************************************************************

TP-CG7   13981:TTTTTTACCTGGGCCGTTTCGATGGTGGCACAGTATTTCGGTGCATCATGATAAGCCCTG 14040
TP-CU426 13981:TTTTTTACCTGGGCCGTTTCGATGGTGGCACAGTATTTCGGTGCATCATGATAAGCCCTG 14040
               ************************************************************

TP-CG7   14041:GAAAGGTATTCCTGGGGCGCATAGAGGATGAAGGAGAGATAAGGTTCCAGCAGCTGCGTC 14100
TP-CU426 14041:GAAAGGTATTCCTGGGGCGCATAGAGGATGAAGGAGAGATAAGGTTCCAGCAGCTGCGTC 14100
               ************************************************************

TP-CG7   14101:CCCGATTCCTTCAATGCCTGTTCCAATACAATCGGGGCCAATGAGCGGAAGTCCGCCGGC 14160
TP-CU426 14101:CCCGATTCCTTCAATGCCTGTTCCAATACAATCGGGGCCAATGAGCGGAAGTCCGCCGGC 14160
               ************************************************************

TP-CG7   14161:GTGCTGACCGGACTGTAATAAAGCCCGTATTCAAAGCAAATCTTACAGTCCGTTACGTTC 14220
TP-CU426 14161:GTGCTGACCGGACTGTAATAAAGCCCGTATTCAAAGCAAATCTTACAGTCCGTTACGTTC 14220
               ************************************************************

TP-CG7   14221:CAGCCGAACAAGCCCTGCTCCAGCCCGTAACGGATACCATCCCTGACAGCGTTTTGAAAA 14280
TP-CU426 14221:CAGCCGAACAAGCCCTGCTCCAGCCCGTAACGGATACCATCCCTGACAGCGTTTTGAAAA 14280
               ************************************************************

TP-CG7   14281:CTCTGGTTCAAGTATCCCAGCGAAACCCGGCTCTCGTATTGTACACCGGAGCCAAGCGAG 14340
TP-CU426 14281:CTCTGGTTCAAGTATCCCAGCGAAACCCGGCTCTCGTATTGTACACCGGAGCCAAGCGAG 14340
               ************************************************************

TP-CG7   14341:AGTGGTGTAACAGACAGTCCTATGGATGCCCAAAACGGGTTGGGCGGCACCTCGATATGG 14400
TP-CU426 14341:AGTGGTGTAACAGACAGTCCTATGGATGCCCAAAACGGGTTGGGCGGCACCTCGATATGG 14400
               ************************************************************

TP-CG7   14401:ATGGTGTGGCTGGCTGCTTTGAGCGGCCGCTCCATATAAATGACGGAGGGTTCCTTTACC 14460
TP-CU426 14401:ATGGTGTGGCTGGCTGCTTTGAGCGGCCGCTCCATATAAATGACGGAGGGTTCCTTTACC 14460
               ************************************************************

TP-CG7   14461:ACTGTTTCAAGCTTGTATTTTTCCGACAGCAAAGCGGAAACAACCTCCAACTGCACCCGG 14520
TP-CU426 14461:ACTGTTTCAAGCTTGTATTTTTCCGACAGCAAAGCGGAAACAACCTCCAACTGCACCCGG 14520
               ************************************************************

TP-CG7   14521:CCCAAAAAAGAAAGAATGATCTCATGGGTGATGGAATCCACTTCGCAACGCAAAAGCGGG 14580
TP-CU426 14521:CCCAAAAAAGAAAGAATGATCTCATGGGTGATGGAATCCACTTCGCAACGCAAAAGCGGG 14580
               ************************************************************

TP-CG7   14581:TCAGTATCCGCAAGTTGCGTAAGAGCGTCCAGCAGCCGTTCTCTTTGCGCTGCCGTTTTC 14640
TP-CU426 14581:TCAGTATCCGCAAGTTGCGTAAGAGCGTCCAGCAGCCGTTCTCTTTGCGCTGCCGTTTTC 14640
               ************************************************************

TP-CG7   14641:GGCGCAATCGTCGTCCGCAGCATGGGGAGGGGGTCCTCGCGCCACCTTTTACGAGGGAGC 14700
TP-CU426 14641:GGCGCAATCGTCGTCCGCAGCATGGGGAGGGGGTCCTCGCGCCACCTTTTACGAGGGAGC 14700
               ************************************************************

TP-CG7   14701:CGGGTTTGGTCCCCTAATACATCGTTTAACCTCACGCTGTCGCTGGGAAGGATAACAATT 14760
TP-CU426 14701:CGGGTTTGGTCCCCTAATACATCGTTTAACCTCACGCTGTCGCTGGGAAGGATAACAATT 14760
               ************************************************************

TP-CG7   14761:TCACCCTGATAAGCGGTGTCTGTCCGAACAATTTCCCCTTTGGATGGAATACGCATCTCT 14820
TP-CU426 14761:TCACCCTGATAAGCGGTGTCTGTCCGAACAATTTCCCCTTTGGATGGAATACGCATCTCT 14820
               ************************************************************

TP-CG7   14821:GTGATTTTCAGCTTTTCTCTCCCGGCCAGGGCCACCGTATCCCGCAGGCGCAGCGTTCCG 14880
TP-CU426 14821:GTGATTTTCAGCTTTTCTCTCCCGGCCAGGGCCACCGTATCCCGCAGGCGCAGCGTTCCG 14880
               ************************************************************

TP-CG7   14881:CTGTATAACCGTAGATAGACACGCCGCTGGCCGCAATCGGTGTACTCAACCTTGAAAACG 14940
TP-CU426 14881:CTGTATAACCGTAGATAGACACGCCGCTGGCCGCAATCGGTGTACTCAACCTTGAAAACG 14940
               ************************************************************

TP-CG7   14941:CTGCCGCATAGGGCGGCGCCCCCCTGTTCCCCAATCGGTTGGAACAGCCCTGTCACCGCA 15000
TP-CU426 14941:CTGCCGCATAGGGCGGCGCCCCCCTGTTCCCCAATCGGTTGGAACAGCCCTGTCACCGCA 15000
               ************************************************************

TP-CG7   15001:TCCATCAACGGTTGAATGCCAAGGCCATTTTTGGCGCTGCCATGATAGACTGGGAACAGG 15060
TP-CU426 15001:TCCATCAACGGTTGAATGCCAAGGCCATTTTTGGCGCTGCCATGATAGACTGGGAACAGG 15060
               ************************************************************

TP-CG7   15061:GAGGCGTCTTGAACCCGCTGCTGTTCCTCCCGCGCAAGTTTTTCCCGGCTGATTGGTTCT 15120
TP-CU426 15061:GAGGCGTCTTGAACCCGCTGCTGTTCCTCCCGCGCAAGTTTTTCCCGGCTGATTGGTTCT 15120
               ************************************************************

TP-CG7   15121:CCTGCGATATACTTTTCCAATAATTCATCGTTATTTTCGATGACCGCATCCCATGCTTCT 15180
TP-CU426 15121:CCTGCGATATACTTTTCCAATAATTCATCGTTATTTTCGATGACCGCATCCCATGCTTCT 15180
               ************************************************************

TP-CG7   15181:ATGTCGGTATTTTCCTCCAGGACTATTTCCGGGGACAGCGACACCGTCTGCTTGATGATA 15240
TP-CU426 15181:ATGTCGGTATTTTCCTCCAGGACTATTTCCGGGGACAGCGACACCGTCTGCTTGATGATA 15240
               ************************************************************

TP-CG7   15241:ATATCGGCGGAGAGCTTATCCCGAACAGACTGAACCACGCTCTGCAAATCAACGCCAGCC 15300
TP-CU426 15241:ATATCGGCGGAGAGCTTATCCCGAACAGACTGAACCACGCTCTGCAAATCAACGCCAGCC 15300
               ************************************************************

TP-CG7   15301:TGGTCGATCTTGTTGATAAAGATAACGGTGGGAATGTTCATTTTCCGCAGGGCATGGAAC 15360
TP-CU426 15301:TGGTCGATCTTGTTGATAAAGATAACGGTGGGAATGTTCATTTTCCGCAGGGCATGGAAC 15360
               ************************************************************

TP-CG7   15361:AGAATACGGGTCTGGGCCTGCACGCCATCTTTAGCGGAGATCACCAAGATGGCCCCATCT 15420
TP-CU426 15361:AGAATACGGGTCTGGGCCTGCACGCCATCTTTAGCGGAGATCACCAAGATGGCCCCATCT 15420
               ************************************************************

TP-CG7   15421:AAAACAGCCAAAGAGCGGTACACCTCCGCCAAAAAATCCATGTGGCCGGGCGTATCCACA 15480
TP-CU426 15421:AAAACAGCCAAAGAGCGGTACACCTCCGCCAAAAAATCCATGTGGCCGGGCGTATCCACA 15480
               ************************************************************

TP-CG7   15481:ATGTTAACTTTACATCTGTGCCACTGGAAGGAAGTGACTGCCGCTTGAATGGTAATCCCA 15540
TP-CU426 15481:ATGTTAACTTTACATCTGTGCCACTGGAAGGAAGTGACTGCCGCTTGAATGGTAATCCCA 15540
               ************************************************************

TP-CG7   15541:CGCTGCCGCTCCAAAAACATGGTGTCCGTCCTCGTTGTCCCTTTTTCGACGCTCCCCGGT 15600
TP-CU426 15541:CGCTGCCGCTCCAAAAACATGGTGTCCGTCCTCGTTGTCCCTTTTTCGACGCTCCCCGGT 15600
               ************************************************************

TP-CG7   15601:TCTGAAATGGCTCCGCTGGCATATAGCAGGCTCTCCGTCAAGGTCGTCTTTCCAGCGTCT 15660
TP-CU426 15601:TCTGAAATGGCTCCGCTGGCATATAGCAGGCTCTCCGTCAAGGTCGTCTTTCCAGCGTCT 15660
               ************************************************************

TP-CG7   15661:ACATGGGCAAGAATTCCAATATTGATTATTTTCATGTGATTGTCCTCCCTTTACAGCCCC 15720
TP-CU426 15661:ACATGGGCAAGAATTCCAATATTGATTATTTTCATGTGATTGTCCTCCCTTTACAGCCCC 15720
               ************************************************************

TP-CG7   15721:AAAGGGCATAAAAATCCCCAGCAGTAAAATACTTTTACCACTGGGGATTATAAGTTGCGG 15780
TP-CU426 15721:AAAGGGCATAAAAATCCCCAGCAGTAAAATACTTTTACCACTGGGGATTATAAGTTGCGG 15780
               ************************************************************

TP-CG7   15781:ACATACACATATACAGCATACACCTGTTTGTGATTGCTGTTTTTGGGGATATGTCAAAAT 15840
TP-CU426 15781:ACATACACATATACAGCATACACCTGTTTGTGATTGCTGTTTTTGGGGATATGTCAAAAT 15840
               ************************************************************

TP-CG7   15841:TGATAAGGCAAAAGTATTCTTAAATTGGGTACAAAAAACTAAGCCCCTACAAAAGGAGCT 15900
TP-CU426 15841:TGATAAGGCAAAAGTATTCTTAAATTGGGTACAAAAAACTAAGCCCCTACAAAAGGAGCT 15900
               ************************************************************

TP-CG7   15901:ATCATAATCCTTTGTTCCCACTATTTGATTATAGTTTTATTTAAGAATACCTTGCCGCAT 15960
TP-CU426 15901:ATCATAATCCTTTGTTCCCACTATTTGATTATAGTTTTATTTAAGAATACCTTGCCGCAT 15960
               ************************************************************

TP-CG7   15961:ATTTTTTACTCCTTTTCTGGATTAAATCATTGTATCACATCAGTTTTAGGAAAGCAAGTA 16020
TP-CU426 15961:ATTTTTTACTCCTTTTCTGGATTAAATCATTGTATCACATCAGTTTTAGGAAAGCAAGTA 16020
               ************************************************************

TP-CG7   16021:CCTAAAAGAAATTTTTCTTCCCCTTATATGTAACAATCATACCGGCTTCCTAGCGTTCAG 16080
TP-CU426 16021:CCTAAAAGAAATTTTTCTTCCCCTTATATGTAACAATCATACCGGCTTCCTAGCGTTCAG 16080
               ************************************************************

TP-CG7   16081:AATGTTTTCTGCTGTCTGCTGTGGTGTTTGGTTGACCTCCTACGGCAGCAGCTCAGCCAG 16140
TP-CU426 16081:AATGTTTTCTGCTGTCTGCTGTGGTGTTTGGTTGACCTCCTACGGCAGCAGCTCAGCCAG 16140
               ************************************************************

TP-CG7   16141:TTCTCGCAGCTGCTCAAGGATCCGCTCGGCCTGGTCGGGAGCGACATTCTTGTCCAGCTG 16200
TP-CU426 16141:TTCTCGCAGCTGCTCAAGGATCCGCTCGGCCTGGTCGGGAGCGACATTCTTGTCCAGCTG 16200
               ************************************************************

TP-CG7   16201:CTTGAGCTGACGCTGCATCTTCTCGATGACTGCGTCGGAACCAGCGGACTCGCTGTGGAG 16260
TP-CU426 16201:CTTGAGCTGACGCTGCATCTTCTCGATGACTGCGTCGGAACCAGCGGACTCGCTGTGGAG 16260
               ************************************************************

TP-CG7   16261:CTTCAGGAAGTGTACCCAAGCACGCGTCTCGATACCGAGGATGGGCACACGCATCGTCGA 16320
TP-CU426 16261:CTTCAGGAAGTGTACCCAAGCACGCGTCTCGATACCGAGGATGGGCACACGCATCGTCGA 16320
               ************************************************************

TP-CG7   16321:CTCAACGAACGAATCCATGAGGGGGCGACACCGAGGCAGTCGTCCGAAGTTGCCACCGCC 16380
TP-CU426 16321:CTCAACGAACGAATCCATGAGGGGGCGACACCGAGGCAGTCGTCCGAAGTTGCCACCGCC 16380
               ************************************************************

TP-CG7   16381:ATCGTTCACCGGATGCACCGTCACGCGGTCAGCCTTCGACGGGTACGGCGTCGCGTCGGC 16440
TP-CU426 16381:ATCGTTCACCGGATGCACCGTCACGCGGTCAGCCTTCGACGGGTACGGCGTCGCGTCGGC 16440
               ************************************************************

TP-CG7   16441:CGGGTACTCCAGCTCCGCACTGCCATCGGTCTCCTTGATGTTGGTCCACCAGTAGTCGCG 16500
TP-CU426 16441:CGGGTACTCCAGCTCCGCACTGCCATCGGTCTCCTTGATGTTGGTCCACCAGTAGTCGCG 16500
               ************************************************************

TP-CG7   16501:CCACTCGGCGGCGTACTTGGCGGACTCGACCCACGGCTCGGCCACCACCGGCACGCCGCT 16560
TP-CU426 16501:CCACTCGGCGGCGTACTTGGCGGACTCGACCCACGGCTCGGCCACCACCGGCACGCCGCT 16560
               ************************************************************

TP-CG7   16561:GACGGCGCTGTCGAGGTGCCACGGCACGCAGCACACCAGGTCCCAGTCGGTGCAGGCATC 16620
TP-CU426 16561:GACGGCGCTGTCGAGGTGCCACGGCACGCAGCACACCAGGTCCCAGTCGGTGCAGGCATC 16620
               ************************************************************

TP-CG7   16621:GGGGGAGACCTGGTACCGCAGCGAAGGGACCTTCTCCTTGGCCAGCATCCACCAGCCCTT 16680
TP-CU426 16621:GGGGGAGACCTGGTACCGCAGCGAAGGGACCTTCTCCTTGGCCAGCATCCACCAGCCCTT 16680
               ************************************************************

TP-CG7   16681:GAGCTCGATGCCGATCGCGATGGGCTCACCCTCGGTTCCACGATTCACCAGACGCACGTC 16740
TP-CU426 16681:GAGCTCGATGCCGATCGCGATGGGCTCACCCTCGGTTCCACGATTCACCAGACGCACGTC 16740
               ************************************************************

TP-CG7   16741:GGGGAAGGCCTGCGCCGACCGCTCGAACCGGTAGGTCGACCACTCGGAGTCCGGGTCCCA 16800
TP-CU426 16741:GGGGAAGGCCTGCGCCGACCGCTCGAACCGGTAGGTCGACCACTCGGAGTCCGGGTCCCA 16800
               ************************************************************

TP-CG7   16801:GATCTGCCGAAGGCTGTTCAGCGTGCGCACGACCTCCAGCTCGATGCCCGAGCCCAAGAA 16860
TP-CU426 16801:GATCTGCCGAAGGCTGTTCAGCGTGCGCACGACCTCCAGCTCGATGCCCGAGCCCAAGAA 16860
               ************************************************************

TP-CG7   16861:GCTGTTGAGGCTGAACAGGTCGGTGGCGTTGACCCCGCTGATCTCGTTCTTCGACTCGAA 16920
TP-CU426 16861:GCTGTTGAGGCTGAACAGGTCGGTGGCGTTGACCCCGCTGATCTCGTTCTTCGACTCGAA 16920
               ************************************************************

TP-CG7   16921:CTCGCCCGGAAGGGCTTGGAGGGCCGCGGAGACCCCCTTCTGGAGCTTGGTATGCGGATC 16980
TP-CU426 16921:CTCGCCCGGAAGGGCTTGGAGGGCCGCGGAGACCCCCTTCTGGAGCTTGGTATGCGGATC 16980
               ************************************************************

TP-CG7   16981:GTTGGGATCCAGCACCGGGCGGGCAGGACCCGCACCCACCTGGGCGCTCGTCGCCACTGC 17040
TP-CU426 16981:GTTGGGATCCAGCACCGGGCGGGCAGGACCCGCACCCACCTGGGCGCTCGTCGCCACTGC 17040
               ************************************************************

TP-CG7   17041:ATCAACCGACATTGCTCTCCTCCTCGGGGTTGGCGTCGAAGAGGGCCACGAGCTCGTCGT 17100
TP-CU426 17041:ATCAACCGACATTGCTCTCCTCCTCGGGGTTGGCGTCGAAGAGGGCCACGAGCTCGTCGT 17100
               ************************************************************

TP-CG7   17101:TGGTCTCGGCCTCCTCGGCGGCGACGTCAAGCCGCTCGTGCGCAAGCTCCGCGAAGTAGG 17160
TP-CU426 17101:TGGTCTCGGCCTCCTCGGCGGCGACGTCAAGCCGCTCGTGCGCAAGCTCCGCGAAGTAGG 17160
               ************************************************************

TP-CG7   17161:GGTCACGCTCGGCAAGGAAAGCCTGCCGACGCAGGGCCACCGCAGCCACGGAGCCCGTGC 17220
TP-CU426 17161:GGTCACGCTCGGCAAGGAAAGCCTGCCGACGCAGGGCCACCGCAGCCACGGAGCCCGTGC 17220
               ************************************************************

TP-CG7   17221:CAAGCCCGCCGAAGGGCTCCCATACGACGTCGCCCTCCTTCGTGACGGCGTGCACCAGGC 17280
TP-CU426 17221:CAAGCCCGCCGAAGGGCTCCCATACGACGTCGCCCTCCTTCGTGACGGCGTGCACCAGGC 17280
               ************************************************************

TP-CG7   17281:GCTCCATGAGCTCCAGTGGCTTCTGGTTCAGATGGGTCGTGCTGGCCTTCGTGGGCTTGT 17340
TP-CU426 17281:GCTCCATGAGCTCCAGTGGCTTCTGGTTCAGATGGGTCGTGCTGGCCTTCGTGGGCTTGT 17340
               ************************************************************

TP-CG7   17341:ACACGCGCGGCGCCGACCGACGCATCGAGCCCTTCATACGCTCGCCGTCGTGCAGCGGGG 17400
TP-CU426 17341:ACACGCGCGGCGCCGACCGACGCATCGAGCCCTTCATACGCTCGCCGTCGTGCAGCGGGG 17400
               ************************************************************

TP-CG7   17401:GGCGGCTCCACACGTTGGTCAGGCCATGGACGTGGTGCCACTGGTGGCGCATCCGGTCCC 17460
TP-CU426 17401:GGCGGCTCCACACGTTGGTCAGGCCATGGACGTGGTGCCACTGGTGGCGCATCCGGTCCC 17460
               ************************************************************

TP-CG7   17461:ACTGCTTCGCGGTGACCGACGTCACACCGTCGAGCGAGAAGTACGGGCGGCCGCTCTCCA 17520
TP-CU426 17461:ACTGCTTCGCGGTGACCGACGTCACACCGTCGAGCGAGAAGTACGGGCGGCCGCTCTCCA 17520
               ************************************************************

TP-CG7   17521:GGCCGTGCTGATTGCAGTACGCGGCCATGGCGGCCACGGCGACTCCCGGCGGCCAGTACC 17580
TP-CU426 17521:GGCCGTGCTGATTGCAGTACGCGGCCATGGCGGCCACGGCGACTCCCGGCGGCCAGTACC 17580
               ************************************************************

TP-CG7   17581:AGAGCCAGTCGTTCGTCAGGTACTTGCGCGTGGCGGCGTTCTTCACGCCGCAGGCCTCAT 17640
TP-CU426 17581:AGAGCCAGTCGTTCGTCAGGTACTTGCGCGTGGCGGCGTTCTTCACGCCGCAGGCCTCAT 17640
               ************************************************************

TP-CG7   17641:TGGCCAGGTACATCGGCAGACCAGAGCGGCGCCACTCGTGCCGCAGCCACTGCTGGGCAT 17700
TP-CU426 17641:TGGCCAGGTACATCGGCAGACCAGAGCGGCGCCACTCGTGCCGCAGCCACTGCTGGGCAT 17700
               ************************************************************

TP-CG7   17701:CGAGAATGCCCGCGTCGGTCGCCGCCTCGAAGCGGCGCTGGTAGAGGACGCAGACCTCCG 17760
TP-CU426 17701:CGAGAATGCCCGCGTCGGTCGCCGCCTCGAAGCGGCGCTGGTAGAGGACGCAGACCTCCG 17760
               ************************************************************

TP-CG7   17761:TGACGACGGGGAAGCGGCGGATGGTGTTGCCGTTGACGTTGCCCGCGATGTGGCTCAGAC 17820
TP-CU426 17761:TGACGACGGGGAAGCGGCGGATGGTGTTGCCGTTGACGTTGCCCGCGATGTGGCTCAGAC 17820
               ************************************************************

TP-CG7   17821:CCTTGTCCCAGACCACGGTCTGGACGTAGTCCCAGCCCTGACGCTTCAACTCAGGATGCA 17880
TP-CU426 17821:CCTTGTCCCAGACCACGGTCTGGACGTAGTCCCAGCCCTGACGCTTCAACTCAGGATGCA 17880
               ************************************************************

TP-CG7   17881:CCGTGGCCCAGCCCACCTCCGTACCCCAGAACCACAGCGCCGTGCCCGGGGCGGCAGCCT 17940
TP-CU426 17881:CCGTGGCCCAGCCCACCTCCGTACCCCAGAACCACAGCGCCGTGCCCGGGGCGGCAGCCT 17940
               ************************************************************

TP-CG7   17941:TCGTCCACTGCTCGATGTGCGGGGCGTACCAGTCAACGAGCCCTTCCTCGTCGGTGGTGT 18000
TP-CU426 17941:TCGTCCACTGCTCGATGTGCGGGGCGTACCAGTCAACGAGCCCTTCCTCGTCGGTGGTGT 18000
               ************************************************************

TP-CG7   18001:CCCCGTAAAAACCGCGGACGCCGTAGGCGCCGTCGCTGATGATGCACGTCGGCGACGGCC 18060
TP-CU426 18001:CCCCGTAAAAACCGCGGACGCCGTAGGCGCCGTCGCTGATGATGCACGTCGGCGACGGCC 18060
               ************************************************************

TP-CG7   18061:AGGACGCGTAGGCGTCCGCCACATCCCCCACGTGCAGGTCGTAGGGCCTCTTCTTCTCGG 18120
TP-CU426 18061:AGGACGCGTAGGCGTCCGCCACATCCCCCACGTGCAGGTCGTAGGGCCTCTTCTTCTCGG 18120
               ************************************************************

TP-CG7   18121:CCATGCTCCCAGCCTCTCATAATCGATGGTTACTGGTCATTCGCCCGGTCCAGGTACGTC 18180
TP-CU426 18121:CCATGCTCCCAGCCTCTCATAATCGATGGTTACTGGTCATTCGCCCGGTCCAGGTACGTC 18180
               ************************************************************

TP-CG7   18181:AGGCCGGCGCGGCGTAGCGCGTCGGCCGGCGTGCCGCCGCTCCAGTCGGGGGCGGTCCCG 18240
TP-CU426 18181:AGGCCGGCGCGGCGTAGCGCGTCGGCCGGCGTGCCGCCGCTCCAGTCGGGGGCGGTCCCG 18240
               ************************************************************

TP-CG7   18241:GTCATCGGCAGGGGCGTGGCCGACCGGGCTGTGTTCTCCAGCTCGTCGGCCAGTTCGTCC 18300
TP-CU426 18241:GTCATCGGCAGGGGCGTGGCCGACCGGGCTGTGTTCTCCAGCTCGTCGGCCAGTTCGTCC 18300
               ************************************************************

TP-CG7   18301:CACTCGGGCACGTCGAGGACCTGGTTGACCGAGACCTCGACGACGACGCTCACCCCGCGC 18360
TP-CU426 18301:CACTCGGGCACGTCGAGGACCTGGTTGACCGAGACCTCGACGACGACGCTCACCCCGCGC 18360
               ************************************************************

TP-CG7   18361:TCGGCCAGCAGCCGGCCCACGGTCTCCTTGTACGCCTCGGCGTAGTCGGCCTGGTCCTGC 18420
TP-CU426 18361:TCGGCCAGCAGCCGGCCCACGGTCTCCTTGTACGCCTCGGCGTAGTCGGCCTGGTCCTGC 18420
               ************************************************************

TP-CG7   18421:TCCCACCGGGCCTCTACAGCGTCAGCGGCGCGCCGCGCCTCGATGAGGGTGGCCGCCAGC 18480
TP-CU426 18421:TCCCACCGGGCCTCTACAGCGTCAGCGGCGCGCCGCGCCTCGATGAGGGTGGCCGCCAGC 18480
               ************************************************************

TP-CG7   18481:GGATGGGCACTCTCGGCTGCTCGCTCCTCCACGGCCTTGATGATCTTTCCGGCCTCCTCA 18540
TP-CU426 18481:GGATGGGCACTCTCGGCTGCTCGCTCCTCCACGGCCTTGATGATCTTTCCGGCCTCCTCA 18540
               ************************************************************

TP-CG7   18541:TACATCGCGGTCACCCGGTCGGGGTCACTGTCCCACTCGGGTCCCCCGAGCTGGGGCATG 18600
TP-CU426 18541:TACATCGCGGTCACCCGGTCGGGGTCACTGTCCCACTCGGGTCCCCCGAGCTGGGGCATG 18600
               ************************************************************

TP-CG7   18601:TCGGCCTGGAGCGCGGCCAGCCGGTCGCGCTCCTCGGCCGTGGCCACGGCCTCCCAGAGT 18660
TP-CU426 18601:TCGGCCTGGAGCGCGGCCAGCCGGTCGCGCTCCTCGGCCGTGGCCACGGCCTCCCAGAGT 18660
               ************************************************************

TP-CG7   18661:GCATCGGCCGCCGCGTCGACGCGGCGGCCGAGTTCTTCGGCCGCGTCCTCGTAGAGCTGG 18720
TP-CU426 18661:GCATCGGCCGCCGCGTCGACGCGGCGGCCGAGTTCTTCGGCCGCGTCCTCGTAGAGCTGG 18720
               ************************************************************

TP-CG7   18721:TAGAGCCCGAAGTCCTCGAAGACGGCCTCCACGTCGAGCGCGAGGCGCACCGGCTCGGTG 18780
TP-CU426 18721:TAGAGCCCGAAGTCCTCGAAGACGGCCTCCACGTCGAGCGCGAGGCGCACCGGCTCGGTG 18780
               ************************************************************

TP-CG7   18781:CGCCAGGCCAGCAGGTCCCGATCATCGGTGCCGGCTGTCCCCTCGACGACCTGGCGGATG 18840
TP-CU426 18781:CGCCAGGCCAGCAGGTCCCGATCATCGGTGCCGGCTGTCCCCTCGACGACCTGGCGGATG 18840
               ************************************************************

TP-CG7   18841:AGGGCGGCCTCCCACGATCCGGGCCGGCCGGCCAGCAGCTCGTCGACGCTGCCGATGTTC 18900
TP-CU426 18841:AGGGCGGCCTCCCACGATCCGGGCCGGCCGGCCAGCAGCTCGTCGACGCTGCCGATGTTC 18900
               ************************************************************

TP-CG7   18901:GCGGCCACGGCCGTGAGCACGTGGCACGCGATCCCCGCGAAGTCGTCCGGCTCCGTGTGC 18960
TP-CU426 18901:GCGGCCACGGCCGTGAGCACGTGGCACGCGATCCCCGCGAAGTCGTCCGGCTCCGTGTGC 18960
               ************************************************************

TP-CG7   18961:TCGCTTGGGGTGCCCGCTCCGACGACGCGACGCCGGCGCGCCGCGTCGGTCAGGGCCGTG 19020
TP-CU426 18961:TCGCTTGGGGTGCCCGCTCCGACGACGCGACGCCGGCGCGCCGCGTCGGTCAGGGCCGTG 19020
               ************************************************************

TP-CG7   19021:ATCGCCTGGGCGATCGGGTCCGGGACTGTCTCGGTCATGTCTGGCTCCTTCAGTGGGTGG 19080
TP-CU426 19021:ATCGCCTGGGCGATCGGGTCCGGGACTGTCTCGGTCATGTCTGGCTCCTTCAGTGGGTGG 19080
               ************************************************************

TP-CG7   19081:TGATGCCGGGCTTGGGGCCTGGCGTCACGGCGTCGAGGTCGGGGAACGGGCGGCCGTCGT 19140
TP-CU426 19081:TGATGCCGGGCTTGGGGCCTGGCGTCACGGCGTCGAGGTCGGGGAACGGGCGGCCGTCGT 19140
               ************************************************************

TP-CG7   19141:TGTACTCGGCTTCCAGCCGGGCGACTTTCTCGTTGACGGCTTCTTGGACGAACTGCCAGT 19200
TP-CU426 19141:TGTACTCGGCTTCCAGCCGGGCGACTTTCTCGTTGACGGCTTCTTGGACGAACTGCCAGT 19200
               ************************************************************

TP-CG7   19201:AGGGGCGGATGCCGAGCTTCGCCTGCGTGTAGAACCACGCTCCCCTGGCACGCCGGCCTT 19260
TP-CU426 19201:AGGGGCGGATGCCGAGCTTCGCCTGCGTGTAGAACCACGCTCCCCTGGCACGCCGGCCTT 19260
               ************************************************************

TP-CG7   19261:CCTCGATGGTGTGCTTGAAGCTGGTGCGCGTCCATCCTTCGCCGGTCCCGGTCTTTTTCG 19320
TP-CU426 19261:CCTCGATGGTGTGCTTGAAGCTGGTGCGCGTCCATCCTTCGCCGGTCCCGGTCTTTTTCG 19320
               ************************************************************

TP-CG7   19321:CGGCCTCGTGCCGGGCCTCGTCAACGTTGGGCGGCTGCGCCGCCTCGACGGCCTGGGGCA 19380
TP-CU426 19321:CGGCCTCGTGCCGGGCCTCGTCAACGTTGGGCGGCTGCGCCGCCTCGACGGCCTGGGGCA 19380
               ************************************************************

TP-CG7   19381:CGAGGGGGTTGCTCAGGTTGGTGGTGCGCCGCTCGGGCCGCTTGCTCATTTGATCGCTCC 19440
TP-CU426 19381:CGAGGGGGTTGCTCAGGTTGGTGGTGCGCCGCTCGGGCCGCTTGCTCATTTGATCGCTCC 19440
               ************************************************************

TP-CG7   19441:TTTAGTGATGGTGTCGAGGTGCTGGCGGTAGAGGTCGGCCAGCTCGGCGGCGTCCTTGCC 19500
TP-CU426 19441:TTTAGTGATGGTGTCGAGGTGCTGGCGGTAGAGGTCGGCCAGCTCGGCGGCGTCCTTGCC 19500
               ************************************************************

TP-CG7   19501:GCCCCACTGGTCCAGGCCGGTGGCAGCCTCCAGCGCGTCGGCGATGACGGCGCGCTTCGG 19560
TP-CU426 19501:GCCCCACTGGTCCAGGCCGGTGGCAGCCTCCAGCGCGTCGGCGATGACGGCGCGCTTCGG 19560
               ************************************************************

TP-CG7   19561:GATGGGCGGATCAAGGATGGTCAGGCCCTCGATCTTCTCCAGGTCTTCCAGAGCGCTTCG 19620
TP-CU426 19561:GATGGGCGGATCAAGGATGGTCAGGCCCTCGATCTTCTCCAGGTCTTCCAGAGCGCTTCG 19620
               ************************************************************

TP-CG7   19621:CGCGCCGATGGTTTGCGCCTCGTACTGGTTGACGATCACCCCGGCCACGGCCAACTGCGG 19680
TP-CU426 19621:CGCGCCGATGGTTTGCGCCTCGTACTGGTTGACGATCACCCCGGCCACGGCCAACTGCGG 19680
               ************************************************************

TP-CG7   19681:GTTGTAGTACTTGCGCACGATGGCGATCGTCTGAAGCAGCCGACCGAGCCCGGCGATCGA 19740
TP-CU426 19681:GTTGTAGTACTTGCGCACGATGGCGATCGTCTGAAGCAGCCGACCGAGCCCGGCGATCGA 19740
               ************************************************************

TP-CG7   19741:GTAGACCTTGGCCTGGGTGACGATGGCCACCCGCTCGGCGGCCACTAGGCCGTTGAGGGT 19800
TP-CU426 19741:GTAGACCTTGGCCTGGGTGACGATGGCCACCCGCTCGGCGGCCACTAGGCCGTTGAGGGT 19800
               ************************************************************

TP-CG7   19801:GAGGTGATCCAGCGATGGCGGGCAGTCGATGAGCACCAGGTCGTAGCGGTCCGCGACGCT 19860
TP-CU426 19801:GAGGTGATCCAGCGATGGCGGGCAGTCGATGAGCACCAGGTCGTAGCGGTCCGCGACGCT 19860
               ************************************************************

TP-CG7   19861:GGCCACGGCCTCGCTCAGCCGGTGCTCGACGCCGGGGGTCTGCGTGGTCAGCAGTTCGTT 19920
TP-CU426 19861:GGCCACGGCCTCGCTCAGCCGGTGCTCGACGCCGGGGGTCTGCGTGGTCAGCAGTTCGTT 19920
               ************************************************************

TP-CG7   19921:GCGAACGCTGGTCAGCGCCTCGTTGGGCGGCGTCGGGGCCACGTCGAGGCCATCCCACAC 19980
TP-CU426 19921:GCGAACGCTGGTCAGCGCCTCGTTGGGCGGCGTCGGGGCCACGTCGAGGCCATCCCACAC 19980
               ************************************************************

TP-CG7   19981:GCCGGGGACGATGACGCTCTCCAGCGTCTCGGTACTGCGTTCACTCAGCGCGTCGGCCAC 20040
TP-CU426 19981:GCCGGGGACGATGACGCTCTCCAGCGTCTCGGTACTGCGTTCACTCAGCGCGTCGGCCAC 20040
               ************************************************************

TP-CG7   20041:GCCGACGTCCTCGGGCGTGGGCGTGTCTTTCGCGGCCGACATGGTGGCGTTACCCTGCGG 20100
TP-CU426 20041:GCCGACGTCCTCGGGCGTGGGCGTGTCTTTCGCGGCCGACATGGTGGCGTTACCCTGCGG 20100
               ************************************************************

TP-CG7   20101:GTCGAGGTCGATCAGGAGGGTCCGCCGGCCCTCGGTGACGGCGGCGCGCGCGAAGTTGAC 20160
TP-CU426 20101:GTCGAGGTCGATCAGGAGGGTCCGCCGGCCCTCGGTGACGGCGGCGCGCGCGAAGTTGAC 20160
               ************************************************************

TP-CG7   20161:GGCGGTGGTCGTCTTCCCGACACCGCCCTTCTGGTTGCTGATTGCGAGGGTCATGCTCAT 20220
TP-CU426 20161:GGCGGTGGTCGTCTTCCCGACACCGCCCTTCTGGTTGCTGATTGCGAGGGTCATGCTCAT 20220
               ************************************************************

TP-CG7   20221:GCTGTTGGTTCCGTTCGTGCGATTGGTGCGGTTCGTGGTGTTAGTGCCATTCGTTCTGTT 20280
TP-CU426 20221:GCTGTTGGTTCCGTTCGTGCGATTGGTGCGGTTCGTGGTGTTAGTGCCATTCGTTCTGTT 20280
               ************************************************************

TP-CG7   20281:CGCACTAACTAGTGTAGTCGCTTCCCGCCTCGCTGTCACGGCGTCGAGGACAGTCGGGAG 20340
TP-CU426 20281:CGCACTAACTAGTGTAGTCGCTTCCCGCCTCGCTGTCACGGCGTCGAGGACAGTCGGGAG 20340
               ************************************************************

TP-CG7   20341:ATCAAGTCCGGCCGGAGGCCGGCGCACCGTGGGGGCTCCGGCCGGACTTGTTCTCACTGT 20400
TP-CU426 20341:ATCAAGTCCGGCCGGAGGCCGGCGCACCGTGGGGGCTCCGGCCGGACTTGTTCTCACTGT 20400
               ************************************************************

TP-CG7   20401:TCATTCTATTCGTTCCTTTCGTTCTAATGGTGCGAATCGCACCATTAGAACTAGTCGGTG 20460
TP-CU426 20401:TCATTCTATTCGTTCCTTTCGTTCTAATGGTGCGAATCGCACCATTAGAACTAGTCGGTG 20460
               ************************************************************

TP-CG7   20461:ATGGCTTCGATGATCCGGTGCGCGGCGGCCAGCACACGGCTGGCGCTCTTGCGGATGAGG 20520
TP-CU426 20461:ATGGCTTCGATGATCCGGTGCGCGGCGGCCAGCACACGGCTGGCGCTCTTGCGGATGAGG 20520
               ************************************************************

TP-CG7   20521:TCGGCGTCTCCCTTGGACCATCCGGCGACGTAGCCGACGCTGTAGGCGCTGGTGTCGAGT 20580
TP-CU426 20521:TCGGCGTCTCCCTTGGACCATCCGGCGACGTAGCCGACGCTGTAGGCGCTGGTGTCGAGT 20580
               ************************************************************

TP-CG7   20581:CCAACGATGCCGGCGACCACGTGGGCGACGCTTTCGGCCTCGACCTCGCATTGTCCCCGG 20640
TP-CU426 20581:CCAACGATGCCGGCGACCACGTGGGCGACGCTTTCGGCCTCGACCTCGCATTGTCCCCGG 20640
               ************************************************************

TP-CG7   20641:TGCTCGTGGTACTCGGTGGGGGTGATGTCGGCGTGCATGAGCGCGTGGGCGGCCTCGTGA 20700
TP-CU426 20641:TGCTCGTGGTACTCGGTGGGGGTGATGTCGGCGTGCATGAGCGCGTGGGCGGCCTCGTGA 20700
               ************************************************************

TP-CG7   20701:AGGGTCGTCTTGGCGGCTTGGGCGGGGGAGATATCGGCCGCGATCACGATTCGCTTGTCG 20760
TP-CU426 20701:AGGGTCGTCTTGGCGGCTTGGGCGGGGGAGATATCGGCCGCGATCACGATTCGCTTGTCG 20760
               ************************************************************

TP-CG7   20761:TCGTGGCTGGTGTAGCCGTTGAGTCCGGCCCCGAGCTGGTCGTGCTCGATGGTCCAGCCC 20820
TP-CU426 20761:TCGTGGCTGGTGTAGCCGTTGAGTCCGGCCCCGAGCTGGTCGTGCTCGATGGTCCAGCCC 20820
               ************************************************************

TP-CG7   20821:TGGCCGGTGAGCCAGTCGGTCACGGCCTCGGCGATGCCGGCGGGGTCGTCGCCGCTGAGC 20880
TP-CU426 20821:TGGCCGGTGAGCCAGTCGGTCACGGCCTCGGCGATGCCGGCGGGGTCGTCGCCGCTGAGC 20880
               ************************************************************

TP-CG7   20881:TGGTGGGCGTCGGCGGGGTTCTCGGGGATCGGCTCGGCTCCCTCGATGGGGTCGGTCTGG 20940
TP-CU426 20881:TGGTGGGCGTCGGCGGGGTTCTCGGGGATCGGCTCGGCTCCCTCGATGGGGTCGGTCTGG 20940
               ************************************************************

TP-CG7   20941:GCGAGGTCGAAGACGGACACGGGGAAGAATCGCGTGCGGCGTCGCTCGGTCTCCTCTCCG 21000
TP-CU426 20941:GCGAGGTCGAAGACGGACACGGGGAAGAATCGCGTGCGGCGTCGCTCGGTCTCCTCTCCG 21000
               ************************************************************

TP-CG7   21001:GTGGTCTCGTCCTCGATCGTTTCGGTGACCTCGCGGCCGCCGAAGATTCTGATTCCGCGC 21060
TP-CU426 21001:GTGGTCTCGTCCTCGATCGTTTCGGTGACCTCGCGGCCGCCGAAGATTCTGATTCCGCGC 21060
               ************************************************************

TP-CG7   21061:TCACCTTTGCGGACCTGCCGGCCGAGCTTCTGCCAGGTGCGGTACCCCGCGACCTGCGTC 21120
TP-CU426 21061:TCACCTTTGCGGACCTGCCGGCCGAGCTTCTGCCAGGTGCGGTACCCCGCGACCTGCGTC 21120
               ************************************************************

TP-CG7   21121:GCGTTCTCGCGCTGGGCGAGGATCAGGAGCAAGTTGTTCAGGCTGTAGCGGTGGAACTTC 21180
TP-CU426 21121:GCGTTCTCGCGCTGGGCGAGGATCAGGAGCAAGTTGTTCAGGCTGTAGCGGTGGAACTTC 21180
               ************************************************************

TP-CG7   21181:CCGGCGAAGGCGAGGAACTGGGCCCATGCTTCCGAGGTGGCCAGGGCCTCAACCTGCTGG 21240
TP-CU426 21181:CCGGCGAAGGCGAGGAACTGGGCCCATGCTTCCGAGGTGGCCAGGGCCTCAACCTGCTGG 21240
               ************************************************************

TP-CG7   21241:GCGATGGTCTCGTGCAGTTCGGCCGCTTCGGTGCGGCGCTGCTCGGGGGTCTTGTGGGTC 21300
TP-CU426 21241:GCGATGGTCTCGTGCAGTTCGGCCGCTTCGGTGCGGCGCTGCTCGGGGGTCTTGTGGGTC 21300
               ************************************************************

TP-CG7   21301:TTGATCTTCCGGGCCATGATGTTGGTTCCTTTCGTGTGATTGGTGCGGTTCGTGCGAACT 21360
TP-CU426 21301:TTGATCTTCCGGGCCATGATGTTGGTTCCTTTCGTGTGATTGGTGCGGTTCGTGCGAACT 21360
               ************************************************************

TP-CG7   21361:GCCTGTCTTCCCTCACGTTTTTTTGCCATTGAAGGCACTGGAAGTGCCGCCAGGGAGGGA 21420
TP-CU426 21361:GCCTGTCTTCCCTCACGTTTTTTTGCCATTGAAGGCACTGGAAGTGCCGCCAGGGAGGGA 21420
               ************************************************************

TP-CG7   21421:GCCCGGAGTGCAAGGGACCGTGGAATACCGGACTGAGCGCAGCGAGGGAGGATATGCCGC 21480
TP-CU426 21421:GCCCGGAGTGCAAGGGACCGTGGAATACCGGACTGAGCGCAGCGAGGGAGGATATGCCGC 21480
               ************************************************************

TP-CG7   21481:GAAAGCCCTTGCGCGTAGGGCGGACGACCGTATGCTGCCGAAGGCTTCAATGGCAAAAAC 21540
TP-CU426 21481:GAAAGCCCTTGCGCGTAGGGCGGACGACCGTATGCTGCCGAAGGCTTCAATGGCAAAAAC 21540
               ************************************************************

TP-CG7   21541:GTGCGCCGTAGGCGCATGCTGCCGGCCGCGCAGCGGCCGTCCTTATGATGACGGTCCGCC 21600
TP-CU426 21541:GTGCGCCGTAGGCGCATGCTGCCGGCCGCGCAGCGGCCGTCCTTATGATGACGGTCCGCC 21600
               ************************************************************

TP-CG7   21601:AGGGCCGCCTGGGGAGGGTCGGCCTGGGGGCCGGCTCGTTGTGGTCGGCTGTCCACCTGT 21660
TP-CU426 21601:AGGGCCGCCTGGGGAGGGTCGGCCTGGGGGCCGGCTCGTTGTGGTCGGCTGTCCACCTGT 21660
               ************************************************************

TP-CG7   21661:GGGCGGGCCAGCCGGTCGGGAGCTGGGCCGTCCACAGGTGCGTCAGGCGGTCCCCTCTAC 21720
TP-CU426 21661:GGGCGGGCCAGCCGGTCGGGAGCTGGGCCGTCCACAGGTGCGTCAGGCGGTCCCCTCTAC 21720
               ************************************************************

TP-CG7   21721:GGAGCGGCCCTGTGGGGCGTTCTGCGGGCCGTGACCCCCTTCCGCGTGTGGTTGCCTGGG 21780
TP-CU426 21721:GGAGCGGCCCTGTGGGGCGTTCTGCGGGCCGTGACCCCCTTCCGCGTGTGGTTGCCTGGG 21780
               ************************************************************

TP-CG7   21781:TGGGGTTGAGTTCGGCCGTTTCGGGGCGTTGTATGGCGTCGTTTTTCGTGGTCGATCATG 21840
TP-CU426 21781:TGGGGTTGAGTTCGGCCGTTTCGGGGCGTTGTATGGCGTCGTTTTTCGTGGTCGATCATG 21840
               ************************************************************

TP-CG7   21841:GCTGCCGCCTGTGGACGGCCCTTCGGCCCGCCCACAGTTGCCTTCGAAACCGGGTGGCCG 21900
TP-CU426 21841:GCTGCCGCCTGTGGACGGCCCTTCGGCCCGCCCACAGTTGCCTTCGAAACCGGGTGGCCG 21900
               ************************************************************

TP-CG7   21901:GGTTCCGGCGTGGTTGGGACGAGGGTTGCCCCCGGCGGTCAGGCGGCAGTGACGAGGCTC 21960
TP-CU426 21901:GGTTCCGGCGTGGTTGGGACGAGGGTTGCCCCCGGCGGTCAGGCGGCAGTGACGAGGCTC 21960
               ************************************************************

TP-CG7   21961:TGATGAAGGTGGTCGAGTGCTCCGGCGGCGATCGCTTCGCGGGCCGCTCGATGGTCAGCG 22020
TP-CU426 21961:TGATGAAGGTGGTCGAGTGCTCCGGCGGCGATCGCTTCGCGGGCCGCTCGATGGTCAGCG 22020
               ************************************************************

TP-CG7   22021:CGGCCGTCTGGTCGGCGCGGGTAGGGGGGGTAGATGTCCCAGGGTCGGCCGAACGTGAGC 22080
TP-CU426 22021:CGGCCGTCTGGTCGGCGCGGGTAGGGGGGGTAGATGTCCCAGGGTCGGCCGAACGTGAGC 22080
               ************************************************************

TP-CG7   22081:GCAATCTGTCCCGTGGGCTGGTGGCGTCGTTTGTGGCGGCCTGGTGTGGTCATCCATTCC 22140
TP-CU426 22081:GCAATCTGTCCCGTGGGCTGGTGGCGTCGTTTGTGGCGGCCTGGTGTGGTCATCCATTCC 22140
               ************************************************************

TP-CG7   22141:AGTTCGGCCTGCCACCATTCCCACAGATCGCGCTCGGCCTTGTAGCGGCCTTCTCGTGCG 22200
TP-CU426 22141:AGTTCGGCCTGCCACCATTCCCACAGATCGCGCTCGGCCTTGTAGCGGCCTTCTCGTGCG 22200
               ************************************************************

TP-CG7   22201:TCGAGACGCCCCTCGACGCCGAGCCGTCGGGCCGCGAGGTCGCGCAGCTCGGGCCGGGTT 22260
TP-CU426 22201:TCGAGACGCCCCTCGACGCCGAGCCGTCGGGCCGCGAGGTCGCGCAGCTCGGGCCGGGTT 22260
               ************************************************************

TP-CG7   22261:CGCCGCCAGCCGGTGGGCGTGGCCACGATGAGACCGGCGTAGGCGAGTCGGTCGAGTAGG 22320
TP-CU426 22261:CGCCGCCAGCCGGTGGGCGTGGCCACGATGAGACCGGCGTAGGCGAGTCGGTCGAGTAGG 22320
               ************************************************************

TP-CG7   22321:GGGGTGATCTCCGTAGTGGTGACCTGGGGGTGATTGAGCCTGGCGTAGAGGTTTCCTGCG 22380
TP-CU426 22321:GGGGTGATCTCCGTAGTGGTGACCTGGGGGTGATTGAGCCTGGCGTAGAGGTTTCCTGCG 22380
               ************************************************************

TP-CG7   22381:GCGAGGCCCAGGGCGTGGGGGTTGGTGAAGGTGTCGTGGCGGGCGAGGTCTAGGCGGTGG 22440
TP-CU426 22381:GCGAGGCCCAGGGCGTGGGGGTTGGTGAAGGTGTCGTGGCGGGCGAGGTCTAGGCGGTGG 22440
               ************************************************************

TP-CG7   22441:GTGAGTTCGTCCAGGAGGAGGTTTCTCCATCGGCTGCCCGCCCCTGCGGGGCGTGCAGCC 22500
TP-CU426 22441:GTGAGTTCGTCCAGGAGGAGGTTTCTCCATCGGCTGCCCGCCCCTGCGGGGCGTGCAGCC 22500
               ************************************************************

TP-CG7   22501:CCTTGTGACCGGGCATGGTCTGCATCCATGTGGATAGCGGTCTGGGGCTCGATTGTCCAG 22560
TP-CU426 22501:CCTTGTGACCGGGCATGGTCTGCATCCATGTGGATAGCGGTCTGGGGCTCGATTGTCCAG 22560
               ************************************************************

TP-CG7   22561:GTGGTGGCGTGCCTGCCGGTGCCCGCCTGGGCCTGGCTGATCCACCCGTCGCCGGCCAGG 22620
TP-CU426 22561:GTGGTGGCGTGCCTGCCGGTGCCCGCCTGGGCCTGGCTGATCCACCCGTCGCCGGCCAGG 22620
               ************************************************************

TP-CG7   22621:CGCAGGAGGGCGGTGCGGGCGGTCTCTCGGCCGATGCCGGCGAGCAGGGCGAGGCGGCGC 22680
TP-CU426 22621:CGCAGGAGGGCGGTGCGGGCGGTCTCTCGGCCGATGCCGGCGAGCAGGGCGAGGCGGCGC 22680
               ************************************************************

TP-CG7   22681:ACGTCTGCTTCGACGGCTGCGCTGACGGCTTGGAGGGCGAGCAGGCACAGGGCGTCGAGC 22740
TP-CU426 22681:ACGTCTGCTTCGACGGCTGCGCTGACGGCTTGGAGGGCGAGCAGGCACAGGGCGTCGAGC 22740
               ************************************************************

TP-CG7   22741:ACGCGCCGGTCGGCCGGCCCTCCTCCGCGTGTCCAGCGCCCTGGTGCCGCATCGGCGCGG 22800
TP-CU426 22741:ACGCGCCGGTCGGCCGGCCCTCCTCCGCGTGTCCAGCGCCCTGGTGCCGCATCGGCGCGG 22800
               ************************************************************

TP-CG7   22801:CGCTGCACCTGGTCGACGGTGGCGGCGATCGCTTCGGCTCGGGGGTCGAAGGTGGGATCG 22860
TP-CU426 22801:CGCTGCACCTGGTCGACGGTGGCGGCGATCGCTTCGGCTCGGGGGTCGAAGGTGGGATCG 22860
               ************************************************************

TP-CG7   22861:TCGCCTGCCTGGCGCGCGTGGGTGGCCACGAACCTGACGGCGGCCTGCCACACTCGGCCG 22920
TP-CU426 22861:TCGCCTGCCTGGCGCGCGTGGGTGGCCACGAACCTGACGGCGGCCTGCCACACTCGGCCG 22920
               ************************************************************

TP-CG7   22921:AGCGCGGCTTCGCTGCTTTGGGCTCCGTGTGTGGGGCGCGCCTGGCGTGCACGGCCTCCG 22980
TP-CU426 22921:AGCGCGGCTTCGCTGCTTTGGGCTCCGTGTGTGGGGCGCGCCTGGCGTGCACGGCCTCCG 22980
               ************************************************************

TP-CG7   22981:TGGCGTGCGCGCTGGGTGCGGGCGTGCTCCATGCCGGGTGCCGTGGACACGAGGGCGGCC 23040
TP-CU426 22981:TGGCGTGCGCGCTGGGTGCGGGCGTGCTCCATGCCGGGTGCCGTGGACACGAGGGCGGCC 23040
               ************************************************************

TP-CG7   23041:GCGTCGCGGTAGTGCCAGTGGGCGGCGGCTGCACCGAGCAGGATCACGTAGAGGACGCGG 23100
TP-CU426 23041:GCGTCGCGGTAGTGCCAGTGGGCGGCGGCTGCACCGAGCAGGATCACGTAGAGGACGCGG 23100
               ************************************************************

TP-CG7   23101:GAGGCGTCCTCACTGGCGGCGGCGTCTTCGTCGACGGCAGCGCGGCTCTTGGCGGGCATG 23160
TP-CU426 23101:GAGGCGTCCTCACTGGCGGCGGCGTCTTCGTCGACGGCAGCGCGGCTCTTGGCGGGCATG 23160
               ************************************************************

TP-CG7   23161:GCACGGCGGGGTCCGGGCAGCCACGGCCGCCCGTCCTCGTCGACGGGCACGCGCAGCTCG 23220
TP-CU426 23161:GCACGGCGGGGTCCGGGCAGCCACGGCCGCCCGTCCTCGTCGACGGGCACGCGCAGCTCG 23220
               ************************************************************

TP-CG7   23221:GCTGCGTGGGGGAGCGAGGTCACCGTGGCCACGTCGCCGAACTCCTCATTGAGTCGGGTC 23280
TP-CU426 23221:GCTGCGTGGGGGAGCGAGGTCACCGTGGCCACGTCGCCGAACTCCTCATTGAGTCGGGTC 23280
               ************************************************************

TP-CG7   23281:GCCAGGGCCACGAGCTGGGCTGGTGTGGTGGTCGGGTGTGTGAGGGTGGCGAGATTTCCG 23340
TP-CU426 23281:GCCAGGGCCACGAGCTGGGCTGGTGTGGTGGTCGGGTGTGTGAGGGTGGCGAGATTTCCG 23340
               ************************************************************

TP-CG7   23341:GCGATCACGCGGGATGCTCCACCGTGGCGGTGGGGCGTGCCGGGGGGGCGCAAGCATCCG 23400
TP-CU426 23341:GCGATCACGCGGGATGCTCCACCGTGGCGGTGGGGCGTGCCGGGGGGGCGCAAGCATCCG 23400
               ************************************************************

TP-CG7   23401:GTGGTCGGGTTGAGCAGGGGAGTGGGGTCCAGGCTGGTGGCGAGACCCTGGAGGGAGTGC 23460
TP-CU426 23401:GTGGTCGGGTTGAGCAGGGGAGTGGGGTCCAGGCTGGTGGCGAGACCCTGGAGGGAGTGC 23460
               ************************************************************

TP-CG7   23461:GTCAGGTGGTGCACGAGCTGCGGGTCGGCCGTCTCGGCCAGGGCGATCCACACGTGGCGG 23520
TP-CU426 23461:GTCAGGTGGTGCACGAGCTGCGGGTCGGCCGTCTCGGCCAGGGCGATCCACACGTGGCGG 23520
               ************************************************************

TP-CG7   23521:CCGCCGGTGGGGCCGGACTCGCAGATGACGTGCTCGATGCCGGCCTGGTCGAGCACCGTG 23580
TP-CU426 23521:CCGCCGGTGGGGCCGGACTCGCAGATGACGTGCTCGATGCCGGCCTGGTCGAGCACCGTG 23580
               ************************************************************

TP-CG7   23581:GCGATCGCCGTGGCATCCCGCTCTGCTTGGGCGGCTCCGCCCTCGTGGGCGTCGAGGTCG 23640
TP-CU426 23581:GCGATCGCCGTGGCATCCCGCTCTGCTTGGGCGGCTCCGCCCTCGTGGGCGTCGAGGTCG 23640
               ************************************************************

TP-CG7   23641:AGGCCGATGTAGCGGTAGCGGCGCTGCGCGTCCGTCAGGTACATGGCCCACGGGCCGGCC 23700
TP-CU426 23641:AGGCCGATGTAGCGGTAGCGGCGCTGCGCGTCCGTCAGGTACATGGCCCACGGGCCGGCC 23700
               ************************************************************

TP-CG7   23701:GGGGCCGGCCCCGCGACGGGCACCTGCGTCGGGTAGGCGTTCACCTGGTCGCCGCTGGCG 23760
TP-CU426 23701:GGGGCCGGCCCCGCGACGGGCACCTGCGTCGGGTAGGCGTTCACCTGGTCGCCGCTGGCG 23760
               ************************************************************

TP-CG7   23761:GCGCGCACCTGCGGGCGCGGGCTCAACGTGCGTGTGAGACGCCACGCCGCGCCGATATGC 23820
TP-CU426 23761:GCGCGCACCTGCGGGCGCGGGCTCAACGTGCGTGTGAGACGCCACGCCGCGCCGATATGC 23820
               ************************************************************

TP-CG7   23821:GTAGCGTCACGGTTATCGGCATCTGTTGCTATCATGTACGTGTTCCTTCCGGGGAAAGAC 23880
TP-CU426 23821:GTAGCGTCACGGTTATCGGCATCTGTTGCTATCATGTACGTGTTCCTTCCGGGGAAAGAC 23880
               ************************************************************

TP-CG7   23881:GCAACGATCCCTCCTTCGGTTGGTGGGCCCCTGCCAAGGGCCCTAGGTGTTTGGGTGTTG 23940
TP-CU426 23881:GCAACGATCCCTCCTTCGGTTGGTGGGCCCCTGCCAAGGGCCCTAGGTGTTTGGGTGTTG 23940
               ************************************************************

TP-CG7   23941:CATCGGGTGCCGACTGCCAAACCGGCTTCCGTACTTGGTTCGCTTGATCTGGTTGTGTTG 24000
TP-CU426 23941:CATCGGGTGCCGACTGCCAAACCGGCTTCCGTACTTGGTTCGCTTGATCTGGTTGTGTTG 24000
               ************************************************************

TP-CG7   24001:GGGAACTCAGCAGATCAGGCGCTTACTCTTCTGACCCCCGCCCTGCCAAGGGCGGGGGTC 24060
TP-CU426 24001:GGGAACTCAGCAGATCAGGCGCTTACTCTTCTGACCCCCGCCCTGCCAAGGGCGGGGGTC 24060
               ************************************************************

TP-CG7   24061:TGTTCATGTCTATGCGGTGCCCGTAGGGTCCTCCTCGATGCTCAGTTCCGGTTGGGTGCT 24120
TP-CU426 24061:TGTTCATGTCTATGCGGTGCCCGTAGGGTCCTCCTCGATGCTCAGTTCCGGTTGGGTGCT 24120
               ************************************************************

TP-CG7   24121:ATCTGGGGTTGGAAGCTCCCATCCCTGTGGCCAGCCGTCCGGGCCTGGGACACCAGAGCG 24180
TP-CU426 24121:ATCTGGGGTTGGAAGCTCCCATCCCTGTGGCCAGCCGTCCGGGCCTGGGACACCAGAGCG 24180
               ************************************************************

TP-CG7   24181:GATCGCAGCTTCAAGGACTGCCCACTGGGGGGCACCCTTGGCGCGCGCGTAGGCGTCGAG 24240
TP-CU426 24181:GATCGCAGCTTCAAGGACTGCCCACTGGGGGGCACCCTTGGCGCGCGCGTAGGCGTCGAG 24240
               ************************************************************

TP-CG7   24241:CTTGGCCTTGACGTCCGGCGCAACGAAGATGTGAAGCGCTACGGTAGGCGCTCCACGGTC 24300
TP-CU426 24241:CTTGGCCTTGACGTCCGGCGCAACGAAGATGTGAAGCGCTACGGTAGGCGCTCCACGGTC 24300
               ************************************************************

TP-CG7   24301:GCGACGGAATCGGCTGGTCATGACAGTCATCATATAAGGGCGGCTGTACATGTACACGGG 24360
TP-CU426 24301:GCGACGGAATCGGCTGGTCATGACAGTCATCATATAAGGGCGGCTGTACATGTACACGGG 24360
               ************************************************************

TP-CG7   24361:CCGACACGCCGGCGTGTCGCGACTTCTTTTCAGATATCAGAGTCCTCGGGCGACGGCGGC 24420
TP-CU426 24361:CCGACACGCCGGCGTGTCGCGACTTCTTTTCAGATATCAGAGTCCTCGGGCGACGGCGGC 24420
               ************************************************************

TP-CG7   24421:GGCTGCGCGCAGCCATGCGCGTTGTGTGCTGGGGCGCAGGCTGTCCCATTGGAGGATGCC 24480
TP-CU426 24421:GGCTGCGCGCAGCCATGCGCGTTGTGTGCTGGGGCGCAGGCTGTCCCATTGGAGGATGCC 24480
               ************************************************************

TP-CG7   24481:GTCCACGATGGCGGGGTCGTGGGGGATCGTGACGACTTCGCGGGCGAGGTCCTGGTAGCC 24540
TP-CU426 24481:GTCCACGATGGCGGGGTCGTGGGGGATCGTGACGACTTCGCGGGCGAGGTCCTGGTAGCC 24540
               ************************************************************

TP-CG7   24541:GGTGACGATGTTGGTGATGTCGGTCTTGCTGGCGCGCGGGTCGGCTTGGGTGACCACGGC 24600
TP-CU426 24541:GGTGACGATGTTGGTGATGTCGGTCTTGCTGGCGCGCGGGTCGGCTTGGGTGACCACGGC 24600
               ************************************************************

TP-CG7   24601:GACGGCGTTGTCCGCGAGCTGGCGTGAGTGTTGGTCGCGGCCGCGCAGCGCGTCGAGGAG 24660
TP-CU426 24601:GACGGCGTTGTCCGCGAGCTGGCGTGAGTGTTGGTCGCGGCCGCGCAGCGCGTCGAGGAG 24660
               ************************************************************

TP-CG7   24661:GAGCGCGCCGGCTTCGGCGTGGTCTGCGCGGGTGGTGGTGGGCACGACGATCTGGTCGGC 24720
TP-CU426 24661:GAGCGCGCCGGCTTCGGCGTGGTCTGCGCGGGTGGTGGTGGGCACGACGATCTGGTCGGC 24720
               ************************************************************

TP-CG7   24721:GTGTTCGATGGCTTCCAGCCACACAGGATCGGATTCGTCGTTGCCGGTGTCGATGAAGAT 24780
TP-CU426 24721:GTGTTCGATGGCTTCCAGCCACACAGGATCGGATTCGTCGTTGCCGGTGTCGATGAAGAT 24780
               ************************************************************

TP-CG7   24781:GAGGCGGTAGTACTTGCCGACGACGTTCCAGATGAGGTCGACGTCGTGAGGGGTGACGCG 24840
TP-CU426 24781:GAGGCGGTAGTACTTGCCGACGACGTTCCAGATGAGGTCGACGTCGTGAGGGGTGACGCG 24840
               ************************************************************

TP-CG7   24841:CTGGTCGGCGGCGAGCTGGATGGGCTGGCTGCGCAGCACGTCGAACCGGTCGGCGGTCTG 24900
TP-CU426 24841:CTGGTCGGCGGCGAGCTGGATGGGCTGGCTGCGCAGCACGTCGAACCGGTCGGCGGTCTG 24900
               ************************************************************

TP-CG7   24901:GTGGTGAACGTAGTGCGCCAGATCGGCCGACTGGGCTCCGGTGCCCAACAGTCGTTCGGT 24960
TP-CU426 24901:GTGGTGAACGTAGTGCGCCAGATCGGCCGACTGGGCTCCGGTGCCCAACAGTCGTTCGGT 24960
               ************************************************************

TP-CG7   24961:TTGGGGAAGGAGGTCGAGGACGGTGGCCTCGTGGGGTCCCTGTTCGGTCCGCCATCCCAG 25020
TP-CU426 24961:TTGGGGAAGGAGGTCGAGGACGGTGGCCTCGTGGGGTCCCTGTTCGGTCCGCCATCCCAG 25020
               ************************************************************

TP-CG7   25021:GGTGCCCCTGGTTTGGTTGGCGTCCCAGGCGACCACGCCCGCGCCGCCATAACGCGCGAA 25080
TP-CU426 25021:GGTGCCCCTGGTTTGGTTGGCGTCCCAGGCGACCACGCCCGCGCCGCCATAACGCGCGAA 25080
               ************************************************************

TP-CG7   25081:CACAGCACTGAGTAGCACCGTGGTGGGGGTTTTGCCTGCCCCGCCCTTCCCGTTGGCCAC 25140
TP-CU426 25081:CACAGCACTGAGTAGCACCGTGGTGGGGGTTTTGCCTGCCCCGCCCTTCCCGTTGGCCAC 25140
               ************************************************************

TP-CG7   25141:GATGATCGTCCTGGGGCCGGGCCAGTGCTGGGAGACGGCGTGCACGTCGTCCCGTTCCGC 25200
TP-CU426 25141:GATGATCGTCCTGGGGCCGGGCCAGTGCTGGGAGACGGCGTGCACGTCGTCCCGTTCCGC 25200
               ************************************************************

TP-CG7   25201:GCGCTCCTGCTGGCTCGGGTTCATGCGCAGCCCGAGCCGGGTGGCAACGCCGCGCCAGCC 25260
TP-CU426 25201:GCGCTCCTGCTGGCTCGGGTTCATGCGCAGCCCGAGCCGGGTGGCAACGCCGCGCCAGCC 25260
               ************************************************************

TP-CG7   25261:CTGCGTGGCGGGCTGCTCGATCTCGGTGGCTTTGAGGAATGAATGGCGGCTCTGGACCTC 25320
TP-CU426 25261:CTGCGTGGCGGGCTGCTCGATCTCGGTGGCTTTGAGGAATGAATGGCGGCTCTGGACCTC 25320
               ************************************************************

TP-CG7   25321:GCGCCTGCTGGGCAGGTGCGCGATGGGGCTGTCGGCCGAGCGTGGGAGAGTGTGTGCCTG 25380
TP-CU426 25321:GCGCCTGCTGGGCAGGTGCGCGATGGGGCTGTCGGCCGAGCGTGGGAGAGTGTGTGCCTG 25380
               ************************************************************

TP-CG7   25381:GGTGTGAGGGCTGTCCTGGCGTGGGGTTGGGCTGTCATAGACCGGGGCCGCCGTGGCGGC 25440
TP-CU426 25381:GGTGTGAGGGCTGTCCTGGCGTGGGGTTGGGCTGTCATAGACCGGGGCCGCCGTGGCGGC 25440
               ************************************************************

TP-CG7   25441:CGCGGCCTCGGCGGGATCGTGGAGTTCGCCGTCGGGGGTGACGATGACGGTCCACACGCC 25500
TP-CU426 25441:CGCGGCCTCGGCGGGATCGTGGAGTTCGCCGTCGGGGGTGACGATGACGGTCCACACGCC 25500
               ************************************************************

TP-CG7   25501:GTCGGGGTCGGAGGCGGTGAGCGTGGCGCTTTCGCCGGCGGTGGCTGCGCGCTCCTGGGC 25560
TP-CU426 25501:GTCGGGGTCGGAGGCGGTGAGCGTGGCGCTTTCGCCGGCGGTGGCTGCGCGCTCCTGGGC 25560
               ************************************************************

TP-CG7   25561:GATCGCGACGACCTGGGCGCGGGCGTCTTCGAGGCTGGTGGCGGTGATCTTCTGCGGCGT 25620
TP-CU426 25561:GATCGCGACGACCTGGGCGCGGGCGTCTTCGAGGCTGGTGGCGGTGATCTTCTGCGGCGT 25620
               ************************************************************

TP-CG7   25621:GCCGTCGATCGTGACGATGGCGCTGCCGTCGCGGGCTGTGGTGGCCTCTATGTCCATGGG 25680
TP-CU426 25621:GCCGTCGATCGTGACGATGGCGCTGCCGTCGCGGGCTGTGGTGGCCTCTATGTCCATGGG 25680
               ************************************************************

TP-CG7   25681:GATGCTCCTTCGTTCAGCTTTGGGTGGCCTGGGTCTGCATGGCTGTGATCGCCCACTGGC 25740
TP-CU426 25681:GATGCTCCTTCGTTCAGCTTTGGGTGGCCTGGGTCTGCATGGCTGTGATCGCCCACTGGC 25740
               ************************************************************

TP-CG7   25741:CGTTCTCTTGGGTCGCGGTGACCCATGCGTCCCAGGCCACGTCGTCGGGGGCGTCTGAGC 25800
TP-CU426 25741:CGTTCTCTTGGGTCGCGGTGACCCATGCGTCCCAGGCCACGTCGTCGGGGGCGTCTGAGC 25800
               ************************************************************

TP-CG7   25801:CGTCTCGGGGCGTGGTCTTGACGAGGTAGTGGACGATCCGGTGCGCGTCGCCGTCTTGGT 25860
TP-CU426 25801:CGTCTCGGGGCGTGGTCTTGACGAGGTAGTGGACGATCCGGTGCGCGTCGCCGTCTTGGT 25860
               ************************************************************

TP-CG7   25861:CGGGGTCGAGTCCTTCCTCGACAATCTCGCGGATGGTGACGGTGGTGTAGGAGTCATGCT 25920
TP-CU426 25861:CGGGGTCGAGTCCTTCCTCGACAATCTCGCGGATGGTGACGGTGGTGTAGGAGTCATGCT 25920
               ************************************************************

TP-CG7   25921:GCGCGGCCTGTGTGAACTGGGCCTGGCCCTTCGCGGTGTCGGGGTCGTAGTCGGCGGCCG 25980
TP-CU426 25921:GCGCGGCCTGTGTGAACTGGGCCTGGCCCTTCGCGGTGTCGGGGTCGTAGTCGGCGGCCG 25980
               ************************************************************

TP-CG7   25981:CTTGGCGTAGCGCGTCGGTTAGGTAGATCGCCGCCCGTTGGGTGGCGTAGGCGCTGGTCT 26040
TP-CU426 25981:CTTGGCGTAGCGCGTCGGTTAGGTAGATCGCCGCCCGTTGGGTGGCGTAGGCGCTGGTCT 26040
               ************************************************************

TP-CG7   26041:TGTCGACCGTGGTGTCCCAGGTGGCGGCCGTGGCCACGTAGGCGCGGATGACGGCCTCGG 26100
TP-CU426 26041:TGTCGACCGTGGTGTCCCAGGTGGCGGCCGTGGCCACGTAGGCGCGGATGACGGCCTCGG 26100
               ************************************************************

TP-CG7   26101:GGTCGGTGCGGTCGACGGTGCTGGGGTTGGGCAGGTCGGCGAGCCAGGTGGGCTTGCCCC 26160
TP-CU426 26101:GGTCGGTGCGGTCGACGGTGCTGGGGTTGGGCAGGTCGGCGAGCCAGGTGGGCTTGCCCC 26160
               ************************************************************

TP-CG7   26161:CGGGGATGGGTGTGCCGTCGGGTGCCTGCCCGATTGTGGGGCTGGTCGTGGCCGGCGTGC 26220
TP-CU426 26161:CGGGGATGGGTGTGCCGTCGGGTGCCTGCCCGATTGTGGGGCTGGTCGTGGCCGGCGTGC 26220
               ************************************************************

TP-CG7   26221:TGGTGGCGCTCGTCTGATCCGGTGCCGGGGTGTCGTTGGCTGTCGTGTGGGCGCAGCCGG 26280
TP-CU426 26221:TGGTGGCGCTCGTCTGATCCGGTGCCGGGGTGTCGTTGGCTGTCGTGTGGGCGCAGCCGG 26280
               ************************************************************

TP-CG7   26281:TGATGGCGGCCAGAGTGATGGTGCCGATGACGAGGGCGGCGGCACGCCGGTGGGTGCGCC 26340
TP-CU426 26281:TGATGGCGGCCAGAGTGATGGTGCCGATGACGAGGGCGGCGGCACGCCGGTGGGTGCGCC 26340
               ************************************************************

TP-CG7   26341:TCATTGGATTCTCCTGTAGTTGCTCGGTGAGCCGTAGATGGGCTCGAAGTTGATGCCATC 26400
TP-CU426 26341:TCATTGGATTCTCCTGTAGTTGCTCGGTGAGCCGTAGATGGGCTCGAAGTTGATGCCATC 26400
               ************************************************************

TP-CG7   26401:AATGTGGTTGTCGGCGCTGACCATCCAGCCGTTGCCGGCGTAGATGGCGACGTGGTAGGC 26460
TP-CU426 26401:AATGTGGTTGTCGGCGCTGACCATCCAGCCGTTGCCGGCGTAGATGGCGACGTGGTAGGC 26460
               ************************************************************

TP-CG7   26461:CGGCGTGCCGTAGAAGATGAGGTCGCCGACCTTGAGTTCGCCGCGCTCGATGCCGGTGCC 26520
TP-CU426 26461:CGGCGTGCCGTAGAAGATGAGGTCGCCGACCTTGAGTTCGCCGCGCTCGATGCCGGTGCC 26520
               ************************************************************

TP-CG7   26521:GACCTGCTGCTGCTGGGCGGCTGTGCGGGGCAGGCTGATGCCGAGGCGGCGGTAGACGGC 26580
TP-CU426 26521:GACCTGCTGCTGCTGGGCGGCTGTGCGGGGCAGGCTGATGCCGAGGCGGCGGTAGACGGC 26580
               ************************************************************

TP-CG7   26581:GCTGGTGAGCCCGGAGCAGTCGTAGCCGCCGTCTTGGCGGCCGTTGCCGCCCCACACGTA 26640
TP-CU426 26581:GCTGGTGAGCCCGGAGCAGTCGTAGCCGCCGTCTTGGCGGCCGTTGCCGCCCCACACGTA 26640
               ************************************************************

TP-CG7   26641:GGCGTAGGTGTCGTCGGCCGCCACGCTCTTGGCCCACTCCACGGCGTCGGCCACGTCCGC 26700
TP-CU426 26641:GGCGTAGGTGTCGTCGGCCGCCACGCTCTTGGCCCACTCCACGGCGTCGGCCACGTCCGC 26700
               ************************************************************

TP-CG7   26701:GCTGACGCCGCCCTCGTCGGTGCTCTGGCTGGCGGCGGCCGCGAGGATCGTGGCGACGTA 26760
TP-CU426 26701:GCTGACGCCGCCCTCGTCGGTGCTCTGGCTGGCGGCGGCCGCGAGGATCGTGGCGACGTA 26760
               ************************************************************

TP-CG7   26761:GTTCTGTGTCTCGGTGAAGGCAGGGATGCCCCCGGCGGCCGTGACGGCCCCGAGGCCGGC 26820
TP-CU426 26761:GTTCTGTGTCTCGGTGAAGGCAGGGATGCCCCCGGCGGCCGTGACGGCCCCGAGGCCGGC 26820
               ************************************************************

TP-CG7   26821:GTTGTAGGCGGCCAGGGCGAGACTTACGACGTCCCCGGTGATGGTCTTGGCTGCGATGGC 26880
TP-CU426 26821:GTTGTAGGCGGCCAGGGCGAGACTTACGACGTCCCCGGTGATGGTCTTGGCTGCGATGGC 26880
               ************************************************************

TP-CG7   26881:GGTCTTCACCTGGTCGACCAGACCGCACATGTAGTGGCCTTGGGTGAGGATCGCGTCGGT 26940
TP-CU426 26881:GGTCTTCACCTGGTCGACCAGACCGCACATGTAGTGGCCTTGGGTGAGGATCGCGTCGGT 26940
               ************************************************************

TP-CG7   26941:CGGGTTCCACACGTCGGCGGGGCCGTCGCCGTCGCCGTCGACGCCGACGCTGGCCCATGT 27000
TP-CU426 26941:CGGGTTCCACACGTCGGCGGGGCCGTCGCCGTCGCCGTCGACGCCGACGCTGGCCCATGT 27000
               ************************************************************

TP-CG7   27001:GCCGGGCATGAACTGGCTGATGCCCTGGGCTCCTGCGGGCGAGGTGGCATCGGGGTTCCA 27060
TP-CU426 27001:GCCGGGCATGAACTGGCTGATGCCCTGGGCTCCTGCGGGCGAGGTGGCATCGGGGTTCCA 27060
               ************************************************************

TP-CG7   27061:CCCGGATTCCTGGTTGACCTGGGCGGCGATGAGGTTCGGTGTGATCTCGGAGCAGATGGA 27120
TP-CU426 27061:CCCGGATTCCTGGTTGACCTGGGCGGCGATGAGGTTCGGTGTGATCTCGGAGCAGATGGA 27120
               ************************************************************

TP-CG7   27121:CCCGGCCTGCGTCACGGCGTCGAGGTATTGGGCGGGGATCGCCACCGTTGCGGGGCGCTG 27180
TP-CU426 27121:CCCGGCCTGCGTCACGGCGTCGAGGTATTGGGCGGGGATCGCCACCGTTGCGGGGCGCTG 27180
               ************************************************************

TP-CG7   27181:TTGGTCGGCTTGGTGGCCGATACCGGGGATGATCGAGAGCACGGCGATGATCGCGGCCGC 27240
TP-CU426 27181:TTGGTCGGCTTGGTGGCCGATACCGGGGATGATCGAGAGCACGGCGATGATCGCGGCCGC 27240
               ************************************************************

TP-CG7   27241:GACGGCGACCGCCACGGCGGCGGCGATCAGGCCGGGGGTCGAGCTGAGGGCGCTGATAGC 27300
TP-CU426 27241:GACGGCGACCGCCACGGCGGCGGCGATCAGGCCGGGGGTCGAGCTGAGGGCGCTGATAGC 27300
               ************************************************************

TP-CG7   27301:GGCGGCGGCGAGGCGGCCCGCCCACGAGGCGGCCTGGACGGCTTGCCGGGTGGCGGCTGC 27360
TP-CU426 27301:GGCGGCGGCGAGGCGGCCCGCCCACGAGGCGGCCTGGACGGCTTGCCGGGTGGCGGCTGC 27360
               ************************************************************

TP-CG7   27361:GCCGCTCCTGGCGGTGCGCACGGCGGTGCGTGCACCCGTCTTGGCGGCGGCCGCCTGGGC 27420
TP-CU426 27361:GCCGCTCCTGGCGGTGCGCACGGCGGTGCGTGCACCCGTCTTGGCGGCGGCCGCCTGGGC 27420
               ************************************************************

TP-CG7   27421:CTTGGCGGCGGCGCGGCGTGCGGCCGCCCGCCGGGTGGCCGCGACGACGCCGCCCTTGAC 27480
TP-CU426 27421:CTTGGCGGCGGCGCGGCGTGCGGCCGCCCGCCGGGTGGCCGCGACGACGCCGCCCTTGAC 27480
               ************************************************************

TP-CG7   27481:GGCTCGGGTGCCCATGGCCGGGCCGCTGGCGGCGCGGCCGGCCCCACGCACCGTCTCAGC 27540
TP-CU426 27481:GGCTCGGGTGCCCATGGCCGGGCCGCTGGCGGCGCGGCCGGCCCCACGCACCGTCTCAGC 27540
               ************************************************************

TP-CG7   27541:GGTCTGGCGCGTTGCTTCTGCTATTCGCCGGGCACCCTTCTGGCTTGCTTTGACGGTCTG 27600
TP-CU426 27541:GGTCTGGCGCGTTGCTTCTGCTATTCGCCGGGCACCCTTCTGGCTTGCTTTGACGGTCTG 27600
               ************************************************************

TP-CG7   27601:TTTCCCGAGAGTTTTGGTAGTGCCTTTGACGCTTCGGCTGGCGGCTTTGACGGTCTTGGT 27660
TP-CU426 27601:TTTCCCGAGAGTTTTGGTAGTGCCTTTGACGCTTCGGCTGGCGGCTTTGACGGTCTTGGT 27660
               ************************************************************

TP-CG7   27661:TCCCTGGGTTTTGAGCTGGTCGTCGGCGCTGTCGATGAGGTCGCCATCACCGGCATGAGG 27720
TP-CU426 27661:TCCCTGGGTTTTGAGCTGGTCGTCGGCGCTGTCGATGAGGTCGCCATCACCGGCATGAGG 27720
               ************************************************************

TP-CG7   27721:TGTTCCCGCTGGCCCGTGCGCGACCTGGCCGGCGGTGTGGCCCGCCTGGCCGATGATCGT 27780
TP-CU426 27721:TGTTCCCGCTGGCCCGTGCGCGACCTGGCCGGCGGTGTGGCCCGCCTGGCCGATGATCGT 27780
               ************************************************************

TP-CG7   27781:GGTGGCGCGGTGCTTGAGGTTGAGGTGACCGAGGTGGCTGGTCGCCTGCCCGCTATCGCC 27840
TP-CU426 27781:GGTGGCGCGGTGCTTGAGGTTGAGGTGACCGAGGTGGCTGGTCGCCTGCCCGCTATCGCC 27840
               ************************************************************

TP-CG7   27841:GCTGCTGCGCAGGCCTTTCATGGGTTTTAGCTTCCTTCTCCGAACGTGGTGGAGTACAAG 27900
TP-CU426 27841:GCTGCTGCGCAGGCCTTTCATGGGTTTTAGCTTCCTTCTCCGAACGTGGTGGAGTACAAG 27900
               ************************************************************

TP-CG7   27901:CGGTACAGCTTGCTGTCAGTGGGGATGCGCCCGTCGATCGGGATGACGGCGTTGCCGCTT 27960
TP-CU426 27901:CGGTACAGCTTGCTGTCAGTGGGGATGCGCCCGTCGATCGGGATGACGGCGTTGCCGCTT 27960
               ************************************************************

TP-CG7   27961:TTCATCAGGCCGTGTCCCTGGGGCACGTTGGTGAAGTAGCGGCGCTGGTCCTGGCTGAAG 28020
TP-CU426 27961:TTCATCAGGCCGTGTCCCTGGGGCACGTTGGTGAAGTAGCGGCGCTGGTCCTGGCTGAAG 28020
               ************************************************************

TP-CG7   28021:TGGAGCAGGGAGCACAGGGCGTCGGCGTCGGTGGCGTTCTGGGCGAGCAGCATGAGGAAG 28080
TP-CU426 28021:TGGAGCAGGGAGCACAGGGCGTCGGCGTCGGTGGCGTTCTGGGCGAGCAGCATGAGGAAG 28080
               ************************************************************

TP-CG7   28081:TCGGAGTTGGCGAGCATGAGGCGCGCGTCCTCGTTGCTCAGCAGCTCCTCGATGTTCTGC 28140
TP-CU426 28081:TCGGAGTTGGCGAGCATGAGGCGCGCGTCCTCGTTGCTCAGCAGCTCCTCGATGTTCTGC 28140
               ************************************************************

TP-CG7   28141:GTGATCCCGGTGGGCACCAGTCCCCATTTACGGGCTCTTTTGTACAAGCTGCGGAAGTAC 28200
TP-CU426 28141:GTGATCCCGGTGGGCACCAGTCCCCATTTACGGGCTCTTTTGTACAAGCTGCGGAAGTAC 28200
               ************************************************************

TP-CG7   28201:TCGGCGCTGAACGGGTTGGAGAACAGCAAGTGGAACTCGTCGATGTAGAGCCAGGTGCGC 28260
TP-CU426 28201:TCGGCGCTGAACGGGTTGGAGAACAGCAAGTGGAACTCGTCGATGTAGAGCCAGGTGCGC 28260
               ************************************************************

TP-CG7   28261:TTGCCGAGGGCGCGGTTGCGCACGACCCGGTTCCAGATTTGGTCGAGGATGACCAGCATC 28320
TP-CU426 28261:TTGCCGAGGGCGCGGTTGCGCACGACCCGGTTCCAGATTTGGTCGAGGATGACCAGCATC 28320
               ************************************************************

TP-CG7   28321:CCGAAGGTGCGTAGCTCGCTGCCCAGGCTGGAGATGTCGTAGGAGATGAGCCGGTTGTGC 28380
TP-CU426 28321:CCGAAGGTGCGTAGCTCGCTGCCCAGGCTGGAGATGTCGTAGGAGATGAGCCGGTTGTGC 28380
               ************************************************************

TP-CG7   28381:ACGTCGACGTTGGTGCGCTGGGCGAACGCGCCGAGGCTTCCGGTGGTGTAGATCTCCAGG 28440
TP-CU426 28381:ACGTCGACGTTGGTGCGCTGGGCGAACGCGCCGAGGCTTCCGGTGGTGTAGATCTCCAGG 28440
               ************************************************************

TP-CG7   28441:GCGGTGGCCAGCTCCGTGCCGTCGGGGTCGCCGGTGGCGGCCAGCGCGTCGCGCAGCTCG 28500
TP-CU426 28441:GCGGTGGCCAGCTCCGTGCCGTCGGGGTCGCCGGTGGCGGCCAGCGCGTCGCGCAGCTCG 28500
               ************************************************************

TP-CG7   28501:ACGAGGGTGGGCATCTGGCCGCCCTCGGCGGCGTAGCGCCGGTACAGGGTGCCGGCGGCG 28560
TP-CU426 28501:ACGAGGGTGGGCATCTGGCCGCCCTCGGCGGCGTAGCGCCGGTACAGGGTGCCGGCGGCG 28560
               ************************************************************

TP-CG7   28561:CGGTCGACGAGGCTGCGCTGCTTGGCGGACAGGCCGTCGTGGCCGCCGATGAGCACGTTG 28620
TP-CU426 28561:CGGTCGACGAGGCTGCGCTGCTTGGCGGACAGGCCGTCGTGGCCGCCGATGAGCACGTTG 28620
               ************************************************************

TP-CG7   28621:ACCATGGACAGGACGAACTGGGTCTTGGTCGTGATGGGGTCGTCAGCGTCGCCGGCGGCC 28680
TP-CU426 28621:ACCATGGACAGGACGAACTGGGTCTTGGTCGTGATGGGGTCGTCAGCGTCGCCGGCGGCC 28680
               ************************************************************

TP-CG7   28681:TCCAGCTCGATGTCCATGGGGTTCACCCTGTCGGGGCTGCCGGTATCCACGCGGATGGTT 28740
TP-CU426 28681:TCCAGCTCGATGTCCATGGGGTTCACCCTGTCGGGGCTGCCGGTATCCACGCGGATGGTT 28740
               ************************************************************

TP-CG7   28741:GAGCCGTTGAAGGCGGAGATCACGGGCTCGTACTCACGCTCGGGGTCGATGACGATGATG 28800
TP-CU426 28741:GAGCCGTTGAAGGCGGAGATCACGGGCTCGTACTCACGCTCGGGGTCGATGACGATGATG 28800
               ************************************************************

TP-CG7   28801:TCGTCGTCGGGCCGGGACAGGAACACGTTGGCGATCTCCATTTTCCCGAACACGCTCTTG 28860
TP-CU426 28801:TCGTCGTCGGGCCGGGACAGGAACACGTTGGCGATCTCCATTTTCCCGAACACGCTCTTG 28860
               ************************************************************

TP-CG7   28861:CCGGAGCCGGAGGTGCCGAGGATGAAGCCGTTGCCGTTGGTGGTCTTGGTGCGGTCGGCG 28920
TP-CU426 28861:CCGGAGCCGGAGGTGCCGAGGATGAAGCCGTTGCCGTTGGTGGTCTTGGTGCGGTCGGCG 28920
               ************************************************************

TP-CG7   28921:ACCACGGCGTTCGAGCTTTGCGCGTTGACGCCGTACCAGTTGCCGCCGGGCACAAACAAT 28980
TP-CU426 28921:ACCACGGCGTTCGAGCTTTGCGCGTTGACGCCGTACCAGTTGCCGCCGGGCACAAACAAT 28980
               ************************************************************

TP-CG7   28981:TCCTGCGTCGTGAAGGGGACGACGATCGCGGCCGAAGCGGTGGTCAGGGTGCGTCGCATG 29040
TP-CU426 28981:TCCTGCGTCGTGAAGGGGACGACGATCGCGGCCGAAGCGGTGGTCAGGGTGCGTCGCATG 29040
               ************************************************************

TP-CG7   29041:GGGACGCGCCGCACGCCGATGGGCAGCTCGGTCGTCAGGGCGTCGTGCTGCATGAAGGCG 29100
TP-CU426 29041:GGGACGCGCCGCACGCCGATGGGCAGCTCGGTCGTCAGGGCGTCGTGCTGCATGAAGGCG 29100
               ************************************************************

TP-CG7   29101:GTCACCTCCGCGACGCACGACTGCTTGCGGATGACAGTCAGTGCGCGCTTGACGTTCTGA 29160
TP-CU426 29101:GTCACCTCCGCGACGCACGACTGCTTGCGGATGACAGTCAGTGCGCGCTTGACGTTCTGA 29160
               ************************************************************

TP-CG7   29161:TCCAGGTCCTCGCGAGTCTGCCCGGACACGCCGATGACCATGACGGTGCTGAACACCTTC 29220
TP-CU426 29161:TCCAGGTCCTCGCGAGTCTGCCCGGACACGCCGATGACCATGACGGTGCTGAACACCTTC 29220
               ************************************************************

TP-CG7   29221:TGGTTGGATGATTCGAGTTCGCTGCGCAGGTCCTTCGCCTCGGTGGTGGCCTCCTGGAGC 29280
TP-CU426 29221:TGGTTGGATGATTCGAGTTCGCTGCGCAGGTCCTTCGCCTCGGTGGTGGCCTCCTGGAGC 29280
               ************************************************************

TP-CG7   29281:TTGTGGGGGATCAGGTCCTCGCTGTAGCCCTGTTTCTGGGCCTTCTTCTGCTCGGCGATC 29340
TP-CU426 29281:TTGTGGGGGATCAGGTCCTCGCTGTAGCCCTGTTTCTGGGCCTTCTTCTGCTCGGCGATC 29340
               ************************************************************

TP-CG7   29341:GTCTGCATCTCGAGCTCCGCGATCTGCCGCTGGACGAGGCTCATGCCGTCGGCCTGGTCG 29400
TP-CU426 29341:GTCTGCATCTCGAGCTCCGCGATCTGCCGCTGGACGAGGCTCATGCCGTCGGCCTGGTCG 29400
               ************************************************************

TP-CG7   29401:TAGGGCTCCAGGTGCAGGCTGACGCTGAGGTCGCACTTGATGTCGGCCAGCTCGGAGATG 29460
TP-CU426 29401:TAGGGCTCCAGGTGCAGGCTGACGCTGAGGTCGCACTTGATGTCGGCCAGCTCGGAGATG 29460
               ************************************************************

TP-CG7   29461:AGCCGGTCGGACAGCCACACCGGGTAGTCGCGGATCCACAAGATTGTGTGGTACGTGTCG 29520
TP-CU426 29461:AGCCGGTCGGACAGCCACACCGGGTAGTCGCGGATCCACAAGATTGTGTGGTACGTGTCG 29520
               ************************************************************

TP-CG7   29521:CCCGAGCCGTTGTGGAGGATGAGAGGGCCCTTCGCGTCGGTCGTCTCCACGGCCCAGGGG 29580
TP-CU426 29521:CCCGAGCCGTTGTGGAGGATGAGAGGGCCCTTCGCGTCGGTCGTCTCCACGGCCCAGGGG 29580
               ************************************************************

TP-CG7   29581:GCCACGTAATCGGCGGTGGCCAGGCGCTTGTTCGGTTCGAACGTGGCCTCGTCGAACGTG 29640
TP-CU426 29581:GCCACGTAATCGGCGGTGGCCAGGCGCTTGTTCGGTTCGAACGTGGCCTCGTCGAACGTG 29640
               ************************************************************

TP-CG7   29641:AACAGTTCGTGGGGGCGCAGCAGGTGTGCGAGGACTTCAAGGCGCTCGGCACGGGCGAGG 29700
TP-CU426 29641:AACAGTTCGTGGGGGCGCAGCAGGTGTGCGAGGACTTCAAGGCGCTCGGCACGGGCGAGG 29700
               ************************************************************

TP-CG7   29701:ATGTCGGCGCGGCATCCCTCCTCCAGGGCGGCGAGCTGCGCGGCGGTCTCGTGGCCGAGG 29760
TP-CU426 29701:ATGTCGGCGCGGCATCCCTCCTCCAGGGCGGCGAGCTGCGCGGCGGTCTCGTGGCCGAGG 29760
               ************************************************************

TP-CG7   29761:CGGATCAGGGCGGCCTCGGCCTTCTCCCGGTCGGGCTCCTGCACGGTGATGGTGAGGAGC 29820
TP-CU426 29761:CGGATCAGGGCGGCCTCGGCCTTCTCCCGGTCGGGCTCCTGCACGGTGATGGTGAGGAGC 29820
               ************************************************************

TP-CG7   29821:TTTTCGGTGACCGTGTTACGGCTGGCGGAGGCGAGCTTTCCGCGCACGATCCGGTTGAAG 29880
TP-CU426 29821:TTTTCGGTGACCGTGTTACGGCTGGCGGAGGCGAGCTTTCCGCGCACGATCCGGTTGAAG 29880
               ************************************************************

TP-CG7   29881:TCGTCGCGCCACTCGTCCCATCCGTCGCCGACACGCGGCTTCTGGACGAGCTGTGCGACG 29940
TP-CU426 29881:TCGTCGCGCCACTCGTCCCATCCGTCGCCGACACGCGGCTTCTGGACGAGCTGTGCGACG 29940
               ************************************************************

TP-CG7   29941:TCGGCCTCGTCCAGGATGCGGTTGATGACGGTGATCTCCAGGCGGGTGCCGGCTCCGAAG 30000
TP-CU426 29941:TCGGCCTCGTCCAGGATGCGGTTGATGACGGTGATCTCCAGGCGGGTGCCGGCTCCGAAG 30000
               ************************************************************

TP-CG7   30001:CTGTTGAGGAACCGCGCCCACCGGTCGACGACCGCTTCCTGCTTGCTCTGCTCGGCGGCG 30060
TP-CU426 30001:CTGTTGAGGAACCGCGCCCACCGGTCGACGACCGCTTCCTGCTTGCTCTGCTCGGCGGCG 30060
               ************************************************************

TP-CG7   30061:AGGTAGTTGATGTCGCTGATGCGCAGCGTCAGCGACCACTCGTCGGCCCCGAGCCAGGCC 30120
TP-CU426 30061:AGGTAGTTGATGTCGCTGATGCGCAGCGTCAGCGACCACTCGTCGGCCCCGAGCCAGGCC 30120
               ************************************************************

TP-CG7   30121:ACGCCGCTGGGGAGCATGGCCTGGTAGCCGAGGAGCTGCTGAGTGCGCTTCGCGGCGTGC 30180
TP-CU426 30121:ACGCCGCTGGGGAGCATGGCCTGGTAGCCGAGGAGCTGCTGAGTGCGCTTCGCGGCGTGC 30180
               ************************************************************

TP-CG7   30181:TTGATGCCGGTGACGGCGGCGTTGTCAGTGCCGACTCGCCCGGCGCGCCGGCTGCGCTGC 30240
TP-CU426 30181:TTGATGCCGGTGACGGCGGCGTTGTCAGTGCCGACTCGCCCGGCGCGCCGGCTGCGCTGC 30240
               ************************************************************

TP-CG7   30241:TCGCCGGGCTTCTGCTCGGTCTTCTCGTGTCGTCCGAAGATGCTCGCGAGGAACCACCGT 30300
TP-CU426 30241:TCGCCGGGCTTCTGCTCGGTCTTCTCGTGTCGTCCGAAGATGCTCGCGAGGAACCACCGT 30300
               ************************************************************

TP-CG7   30301:GCGCCGCTTGCGCGCTTGACGACGGGCTGCTCGGCGGGCGCTTCGCGCCTGCTGGGCAGG 30360
TP-CU426 30301:GCGCCGCTTGCGCGCTTGACGACGGGCTGCTCGGCGGGCGCTTCGCGCCTGCTGGGCAGG 30360
               ************************************************************

TP-CG7   30361:TGCTCCGGGTTCAGGTACGGGTTGGGCTTCTGCTGTCCGGGTGTTGGTGGGACGGTAGGT 30420
TP-CU426 30361:TGCTCCGGGTTCAGGTACGGGTTGGGCTTCTGCTGTCCGGGTGTTGGTGGGACGGTAGGT 30420
               ************************************************************

TP-CG7   30421:GTCGTCATAGGTGATGACCTTTCCGGTGAGGTAGTGGCGGATGAGGTAGCCGAAGAACTT 30480
TP-CU426 30421:GTCGTCATAGGTGATGACCTTTCCGGTGAGGTAGTGGCGGATGAGGTAGCCGAAGAACTT 30480
               ************************************************************

TP-CG7   30481:CTCGGGTTTGAGACCCTTAGGCCGCCACCATCCCCAGGCGGCCACGGGAATGAGGATGGG 30540
TP-CU426 30481:CTCGGGTTTGAGACCCTTAGGCCGCCACCATCCCCAGGCGGCCACGGGAATGAGGATGGG 30540
               ************************************************************

TP-CG7   30541:GAAGATGACCCACATAGCGACGTTGGTCGCCTCCTCCCACGTCGCGCCGCCCTGGTGCAG 30600
TP-CU426 30541:GAAGATGACCCACATAGCGACGTTGGTCGCCTCCTCCCACGTCGCGCCGCCCTGGTGCAG 30600
               ************************************************************

TP-CG7   30601:GGCATAGGCGATGGCGGCGAAGACGCCCCCCGCCAGGGGAATGCCGACGGCCAGGGCTCC 30660
TP-CU426 30601:GGCATAGGCGATGGCGGCGAAGACGCCCCCCGCCAGGGGAATGCCGACGGCCAGGGCTCC 30660
               ************************************************************

TP-CG7   30661:GAGCTGCCGCCAGGACAGGCCGAACATGACGTGGGCCTCGTAGGCTCGGACCTCGCGGTA 30720
TP-CU426 30661:GAGCTGCCGCCAGGACAGGCCGAACATGACGTGGGCCTCGTAGGCTCGGACCTCGCGGTA 30720
               ************************************************************

TP-CG7   30721:GACCTTCATTTCCAGTGCCATGGGCTATCCCTCCCCGACGATCGCCTTGGCCAGGCTGTT 30780
TP-CU426 30721:GACCTTCATTTCCAGTGCCATGGGCTATCCCTCCCCGACGATCGCCTTGGCCAGGCTGTT 30780
               ************************************************************

TP-CG7   30781:CGAGCCGAACAGCAGCAAGATGAGCACCGCCGGCGCGACGAGGAAGCTCCCGAAGTTGCT 30840
TP-CU426 30781:CGAGCCGAACAGCAGCAAGATGAGCACCGCCGGCGCGACGAGGAAGCTCCCGAAGTTGCT 30840
               ************************************************************

TP-CG7   30841:GATGACGAAGTTCCACATGTCGGTGTTGCCGTCGTAGTGCACGCTGTTCCCGAGCCAGCC 30900
TP-CU426 30841:GATGACGAAGTTCCACATGTCGGTGTTGCCGTCGTAGTGCACGCTGTTCCCGAGCCAGCC 30900
               ************************************************************

TP-CG7   30901:GCCGAGCAGAGCCTGGTAGAGCTTGACAGCGATGATGAGCATGACGC              30947
TP-CU426 30901:GCCGAGCAGAGCCTGGTAGAGCTTGACAGCGATGATGAGCATGACGC              30947
               ***********************************************             
